# Supplementary material for: Growth in representation of Saudi scientists among Stanford's top 2 percent most-cited (2019–2023)
Source: Front Res Metr Anal. 2025 Oct 2;10:1685185. doi: 10.3389/frma.2025.1685185 (PMC12528147; doi:10.3389/frma.2025.1685185)
Supplement: Supplementary Data 1 — Raw data of the Saudi-affiliated scientists in Stanford's top 2 percent most-cited scientists from 2019 to 2023. [file Table_1.xlsx]

## Sheet: 2019
authfull	inst_name	cntry	np6019	firstyr	lastyr	rank (ns)	nc1919 (ns)	h19 (ns)	hm19 (ns)	nps (ns)	ncs (ns)	cpsf (ns)	ncsf (ns)	npsfl (ns)	ncsfl (ns)	c (ns)	npciting (ns)	cprat (ns)	np6019 cited1919 (ns)	self%	rank	nc1919	h19	hm19	nps	ncs	cpsf	ncsf	npsfl	ncsfl	c	npciting	cprat	np6019 cited1919	np6019_d	nc1919_d	sm-subfield-1	sm-subfield-1-frac	sm-subfield-2	sm-subfield-2-frac	sm-field	sm-field-frac	rank sm-subfield-1	rank sm-subfield-1 (ns)	sm-subfield-1 count
Demirbas, Ayhan	King Abdulaziz University	sau	501	1991	2018	79	3991	29	27.65	329	2987	425	3440	488	3700	4.78173	3315	1.20392	331	0.0136	82	4046	30	27.7611	329	2987	425	3443	488	3741	4.76811	3346	1.20921	334	11	36	Energy	0.845333	Food Science	0.032	Enabling & Strategic Technologies	0.88	2	2	186014
Yaghi, Omar M.	King Abdulaziz City for Science and Technology	sau	310	1989	2020	98	18455	67	26.8223	10	57	34	1095	249	16445	4.70254	8714	2.11786	274	0.0179	106	18791	68	27.2429	10	57	34	1103	249	16697	4.68874	8769	2.14289	276	0	6	General Chemistry	0.378676	Organic Chemistry	0.161765	Chemistry	0.720588	1	1	44508
Gupta, Vinod Kumar	King Abdulaziz University	sau	665	1978	2020	137	13282	58	26.1508	10	17	282	5340	456	9246	4.61334	6371	2.08476	573	0.0607	145	14140	59	27.6984	10	17	282	5528	456	9706	4.6206	6587	2.14665	576	0	30	Chemical Physics	0.304419	Analytical Chemistry	0.253682	Chemistry	0.363339	6	6	73903
Saleh, Tawfik A.	King Fahd University of Petroleum and Minerals	sau	212	2009	2020	210	4516	36	21.5171	11	498	64	2111	139	3290	4.52757	2496	1.80929	193	0.078	190	4898	38	21.91	11	603	64	2303	139	3562	4.56405	2629	1.86307	197	5	87	Chemical Engineering	0.2	Chemical Physics	0.179487	Engineering	0.261538	3	2	55697
Chamkha, Ali J.	Prince Mohammad Bin Fahd University	sau	543	1991	2020	303	4589	31	23.4429	60	342	170	1397	380	3263	4.43879	1822	2.51866	409	0.1673	235	5511	36	25.8929	60	346	170	1511	380	3813	4.51183	2002	2.75275	429	3	22	Mechanical Engineering & Transports	0.711155	Chemical Engineering	0.0756972	Engineering	0.812749	3	5	92645
Duarte, Carlos M.	King Abdullah University of Science and Technology	sau	730	1986	2020	349	7605	36	18.8665	17	238	100	1159	362	3229	4.40356	4882	1.55776	584	0.1352	278	8794	39	21.3744	17	266	100	1287	362	3671	4.47623	5192	1.69376	606	0	2	Marine Biology & Hydrobiology	0.503257	Meteorology & Atmospheric Sciences	0.148208	Biology	0.680782	1	1	37726
Sarı, Ahmet	King Fahd University of Petroleum and Minerals	sau	232	1995	2020	737	2898	31	19.9667	10	166	103	1451	157	2010	4.23945	1748	1.65789	181	0.0259	881	2975	31	19.05	10	169	103	1486	157	2070	4.21501	1775	1.67606	181	0	7	Energy	0.263636	Nuclear Medicine & Medical Imaging	0.122727	Enabling & Strategic Technologies	0.395455	25	21	186014
Hayat, Tasawar	King Abdulaziz University	sau	2281	1995	2020	757	15559	39	23.7724	4	1	845	4246	1193	6391	4.23074	7558	2.05861	1816	0.2986	323	22183	51	30.8355	4	1	845	6450	1193	9434	4.43827	8403	2.63989	1911	7	44	Mechanical Engineering & Transports	0.203299	Applied Physics	0.0967454	Physics & Astronomy	0.337049	7	9	92645
Naushad, Mu	King Saud University	sau	299	2006	2020	1314	4317	33	15.8099	4	108	46	834	105	1490	4.10304	2265	1.90596	250	0.2254	749	5573	42	16.9972	4	141	46	1105	105	1934	4.25342	2480	2.24718	260	0	1	Chemical Engineering	0.231047	Polymers	0.140794	Chemistry	0.292419	5	9	55697
Mahmoud, Waleed E.	King Abdulaziz University	sau	100	2002	2020	1347	1797	22	19.7667	9	234	54	994	84	1550	4.09684	272	6.60662	96	0.1824	1073	2198	24	21.7454	9	246	54	1173	84	1848	4.17267	287	7.65854	96	0	1	Applied Physics	0.27551	Polymers	0.244898	Chemistry	0.346939	39	44	224856
Biswas, Anjan	King Abdulaziz University	sau	828	1999	2020	1421	3120	20	13.8742	91	229	307	1140	640	2264	4.08431	853	3.65768	556	0.3559	481	4844	28	17.4167	91	281	307	2114	640	3536	4.35281	1057	4.58278	603	18	0	Optics	0.334165	Optoelectronics & Photonics	0.129676	Physics & Astronomy	0.607232	2	9	56325
Abdullah Alothman, Zeid	King Saud University	sau	486	2008	2020	1494	3862	30	14.6977	3	211	71	683	119	1011	4.06913	2545	1.51749	371	0.2268	1277	4995	32	15.983	3	211	71	763	119	1172	4.13051	2920	1.71062	409	8	12	Analytical Chemistry	0.186147	Medicinal & Biomolecular Chemistry	0.103896	Chemistry	0.580087	4	7	87137
Asiri, Abdullah M.	King Abdulaziz University	sau	1601	1997	2020	1596	14492	51	23.9481	26	9	237	203	632	2083	4.05207	8986	1.61273	1105	0.2118	979	18386	57	28.541	26	9	237	264	632	3617	4.19432	9672	1.90095	1208	7	3	Organic Chemistry	0.176849	Inorganic & Nuclear Chemistry	0.155627	Chemistry	0.550482	17	28	111388
Zenkour, Ashraf M.	King Abdulaziz University	sau	294	1989	2020	1926	1586	18	14.7	77	467	165	760	268	1373	4.00462	881	1.80023	224	0.2705	900	2174	23	18.5333	77	610	165	1038	268	1935	4.21087	986	2.20487	246	0	2	Mechanical Engineering & Transports	0.41115	Materials	0.212544	Engineering	0.536585	14	21	92645
Koenig, Harold G.	King Abdulaziz University	sau	513	1986	2020	2028	2139	21	12.8528	93	318	201	770	371	1345	3.98921	1318	1.62291	319	0.0894	2041	2349	21	13.3445	93	331	201	844	371	1479	4.00936	1379	1.70341	332	0	15	Psychiatry	0.240642	Social Psychology	0.203209	Clinical Medicine	0.540107	65	56	56373
Tuzen, Mustafa	King Fahd University of Petroleum and Minerals	sau	274	1998	2020	2697	2184	24	15.65	9	112	64	519	136	1228	3.91177	1599	1.36585	222	0.0517	2953	2303	25	15.7095	9	112	64	546	136	1288	3.91487	1652	1.39407	227	4	10	Analytical Chemistry	0.265683	Food Science	0.180812	Chemistry	0.365314	13	13	87137
Rashad, Alaa M.	Shaqra University	sau	74	2007	2019	2865	753	17	15.7333	41	551	59	726	64	728	3.89664	599	1.2571	58	0.0634	2961	804	18	16.0667	41	575	59	763	64	771	3.91388	613	1.31158	60	1	4	Building & Construction	0.547945	Materials	0.219178	Built Environment & Design	0.547945	17	16	27014
Alouini, Mohamed Slim	King Abdullah University of Science and Technology	sau	1417	1994	2020	3117	4465	27	16.948	1	34	39	157	1076	3397	3.87598	2954	1.51151	679	0.1588	2825	5308	30	17.7048	1	35	39	163	1076	4025	3.92559	3185	1.66656	773	2	26	Networking & Telecommunications	0.929608	Optoelectronics & Photonics	0.0246734	Information & Communication Technologies	0.934688	32	31	161179
Abido, Mohammad A.	King Fahd University of Petroleum and Minerals	sau	282	1996	2020	3226	1224	18	13.1667	36	420	73	489	216	963	3.86686	928	1.31897	162	0.0993	3408	1359	18	13.5	36	434	73	503	216	1046	3.87692	975	1.39385	179	0	25	Energy	0.443223	Electrical & Electronic Engineering	0.238095	Enabling & Strategic Technologies	0.443223	71	63	186014
Barakat, M. A.	King Abdulaziz University	sau	121	1982	2020	3546	1468	18	9.97738	10	419	33	595	77	1043	3.84165	1352	1.0858	97	0.0614	3981	1564	19	9.51071	10	421	33	604	77	1096	3.83602	1388	1.1268	101	1	5	Environmental Sciences	0.1875	Chemical Engineering	0.160714	Chemistry	0.258929	39	37	66925
Subasi, Abdulhamit	Effat University, Saudi Arabia	sau	106	1994	2020	3729	1135	18	12.0833	13	284	40	577	82	1091	3.82557	938	1.21002	72	0.0643	3730	1213	19	12.5833	13	307	40	611	82	1161	3.85318	966	1.25569	74	1	21	Artificial Intelligence & Image Processing	0.381443	Medical Informatics	0.123711	Information & Communication Technologies	0.57732	132	130	215114
Tounsi, Abdelouahed	King Fahd University of Petroleum and Minerals	sau	337	1971	2020	3951	4763	45	18.6456	1	10	22	125	119	1767	3.80922	904	5.26881	277	0.307	2409	6873	57	20.904	1	11	22	165	119	2501	3.96727	961	7.15193	288	7	0	Civil Engineering	0.444109	Materials	0.208459	Engineering	0.610272	6	10	42054
Magistretti, Pierre	King Abdullah University of Science and Technology	sau	413	1975	2020	4119	2910	24	11.8225	17	64	62	388	199	1459	3.79766	1870	1.55615	238	0.0903	4448	3199	25	11.8534	17	65	62	404	199	1525	3.80602	1985	1.61159	251	0	0	Neurology & Neurosurgery	0.475248	Optics	0.0924092	Clinical Medicine	0.712871	312	282	227881
Abdeljawad, Thabet	Prince Sultan University	sau	138	2004	2020	4176	1044	16	11.7	16	367	66	652	97	791	3.79482	610	1.71148	112	0.3507	1948	1608	21	14.8667	16	446	66	941	97	1168	4.02144	725	2.21793	118	1	5	Applied Mathematics	0.361538	General Mathematics	0.215385	Mathematics & Statistics	0.761538	11	19	15805
Takanabe, Kazuhiro	King Abdullah University of Science and Technology	sau	167	2002	2020	4335	3890	23	9.8746	6	110	26	291	97	1247	3.7848	3224	1.20658	138	0.0554	4319	4118	23	10.9579	6	116	26	305	97	1345	3.81379	3331	1.23627	145	0	0	Physical Chemistry	0.23125	Organic Chemistry	0.2125	Chemistry	0.56875	24	24	32198
Eddaoudi, Mohamed	King Abdullah University of Science and Technology	sau	226	1995	2020	4364	6074	35	12.9127	2	2	22	895	112	2800	3.78354	3920	1.54949	188	0.0609	4634	6468	37	13.2715	2	2	22	909	112	3032	3.79668	4015	1.61096	196	0	0	General Chemistry	0.270531	Organic Chemistry	0.236715	Chemistry	0.690821	38	36	44508
Khaled, Khaled F.	Taif University	sau	95	1999	2016	4419	868	16	12.9936	33	374	66	588	77	672	3.78077	604	1.43709	80	0.0125	5213	879	16	12.9936	33	374	66	588	77	676	3.76339	610	1.44098	80	11	2	Energy	0.493506	Materials	0.272727	Enabling & Strategic Technologies	0.766234	103	90	186014
Alsaedi, Ahmed	King Abdulaziz University	sau	1396	2005	2020	4971	11662	37	21.9196	5	0	47	146	731	5017	3.74925	6251	1.86562	1211	0.3133	2632	16982	47	28.1815	5	0	47	199	731	7799	3.94469	7096	2.39318	1259	3	22	Mechanical Engineering & Transports	0.146395	Applied Physics	0.112891	Physics & Astronomy	0.329206	35	45	92645
Aifantis, Elias C.	King Abdulaziz University	sau	279	1975	2016	5011	989	15	12	46	362	62	370	275	982	3.74647	594	1.66498	131	0.0351	5645	1025	15	12.3333	46	362	62	370	275	1018	3.74099	605	1.69421	135	0	0	Mechanical Engineering & Transports	0.368421	Materials	0.338346	Engineering	0.390977	59	46	92645
Seadawy, Aly R.	Taibah University	sau	178	2000	2020	5064	834	15	14.5	18	338	58	472	80	561	3.74238	299	2.7893	127	0.6243	508	2220	31	24.6833	18	714	58	1115	80	1426	4.34152	419	5.29833	149	2	0	Applied Physics	0.247126	Nuclear & Particle Physics	0.201149	Physics & Astronomy	0.747126	21	118	224856
Hirokawa, Nobutaka	King Abdulaziz University	sau	287	1974	2020	5743	1763	19	9.86862	31	83	79	493	255	1409	3.70701	1153	1.52905	187	0.0418	6376	1840	19	10.2115	31	84	79	504	255	1465	3.70819	1178	1.56197	187	0	0	Developmental Biology	0.609929	Biochemistry & Molecular Biology	0.141844	Biomedical Research	0.822695	232	217	105600
Umoren, Saviour A.	King Fahd University of Petroleum and Minerals	sau	142	2004	2020	6464	1444	21	12.8762	8	33	69	666	96	975	3.67467	890	1.62247	130	0.1264	5936	1653	22	13.5429	8	39	69	733	96	1105	3.72751	928	1.78125	131	8	5	Polymers	0.295455	Energy	0.181818	Chemistry	0.378788	51	49	80670
Gascon, Jorge	King Abdullah University of Science and Technology	sau	266	2003	2020	7161	4439	33	13.9325	2	2	20	314	124	2387	3.6448	3243	1.36879	235	0.0844	7362	4848	35	14.5752	2	2	20	330	124	2610	3.66913	3384	1.43262	241	0	0	Organic Chemistry	0.256	Physical Chemistry	0.148	Chemistry	0.608	131	120	111388
Al-Sulaiman, F. A.	King Fahd University of Petroleum and Minerals	sau	155	1992	2020	7636	1335	20	11.125	11	77	51	366	99	740	3.625	1132	1.17933	110	0.0684	8065	1433	21	11.6583	11	77	51	374	99	784	3.64177	1190	1.2042	116	2	4	Energy	0.565517	Materials	0.131034	Enabling & Strategic Technologies	0.717241	165	151	186014
McCulloch, Iain	King Abdullah University of Science and Technology	sau	381	1990	2020	7873	4662	34	11.9481	5	4	23	182	153	2328	3.61601	2699	1.72731	299	0.1284	7519	5349	37	12.9886	5	4	23	195	153	2587	3.66357	2834	1.88744	306	0	0	Nanoscience & Nanotechnology	0.332394	Materials	0.149296	Enabling & Strategic Technologies	0.552113	218	225	75210
Ahmad, Bashir	King Abdulaziz University	sau	664	1987	2020	7957	2273	19	11.9225	22	11	255	619	484	1735	3.61277	1700	1.33706	415	0.2591	5361	3068	22	13.4891	22	13	255	850	484	2332	3.7556	2027	1.51357	458	27	7	Applied Mathematics	0.283871	General Mathematics	0.182258	Mathematics & Statistics	0.587097	26	31	15805
Obot, Ime Bassey	King Fahd University of Petroleum and Minerals	sau	176	2006	2020	8085	2162	22	13.7555	3	8	51	701	81	1039	3.60813	1119	1.93208	166	0.1975	6290	2694	27	15.7011	3	8	51	793	81	1233	3.71106	1212	2.22277	171	4	6	Energy	0.187135	Chemical Physics	0.181287	Chemistry	0.356725	124	154	186014
Tester, Mark	King Abdullah University of Science and Technology	sau	185	1985	2020	8280	3305	23	10.9532	14	6	31	426	91	2370	3.60136	2343	1.41058	135	0.0549	8907	3497	24	11.6322	14	6	31	429	91	2426	3.61398	2406	1.45345	135	0	4	Plant Biology & Botany	0.772059	Developmental Biology	0.0514706	Biology	0.786765	99	99	113961
Deng, Fu Guo	King Abdulaziz University	sau	197	2001	2020	8867	1383	18	11.9762	5	31	36	479	127	986	3.5836	446	3.1009	140	0.1372	7269	1603	21	13.4762	5	35	36	524	127	1140	3.67302	474	3.38186	149	0	0	General Physics	0.518135	Optics	0.11399	Physics & Astronomy	0.932642	50	57	62527
Pradhan, Narayan	King Abdullah University of Science and Technology	sau	197	1990	2020	9778	1699	22	11.8024	4	12	25	373	126	1420	3.55494	1198	1.4182	148	0.0766	9534	1840	24	12.5762	4	13	25	387	126	1537	3.59541	1246	1.47673	151	1	0	Physical Chemistry	0.294737	Chemical Engineering	0.163158	Chemistry	0.494737	54	61	32198
Ezzat, Magdy A.	Al Qassim University	sau	159	1993	2020	10104	773	14	10.5833	17	75	128	638	157	765	3.54487	264	2.92803	125	0.167	7669	928	16	11.5833	17	101	128	762	157	915	3.65707	276	3.36232	135	0	1	Mechanical Engineering & Transports	0.550336	General Physics	0.0805369	Engineering	0.590604	84	95	92645
Umar, Ahmad	Najran University	sau	462	2003	2020	10129	2940	22	12.9182	6	6	87	418	172	1048	3.54429	2550	1.15294	338	0.1451	8521	3439	24	13.8904	6	8	87	473	172	1204	3.62603	2754	1.24873	361	151	6	Materials	0.262295	Nanoscience & Nanotechnology	0.114754	Enabling & Strategic Technologies	0.429508	155	174	177931
Ahmad, Parvaiz	King Saud University	sau	225	2005	2020	10198	1400	18	8.17421	9	32	69	662	190	1155	3.54191	1078	1.2987	177	0.1765	7825	1700	20	9.78333	9	35	69	773	190	1437	3.65104	1172	1.45051	182	0	0	Plant Biology & Botany	0.516393	Environmental Sciences	0.122951	Biology	0.52459	84	125	113961
Al-Ghamdi, A. A.	King Abdulaziz University	sau	372	1994	2020	10493	3085	22	12.866	3	13	49	199	90	897	3.53392	2293	1.3454	262	0.1447	9816	3607	25	13.866	3	13	49	216	90	952	3.58684	2415	1.49358	275	28	3	Applied Physics	0.265487	Materials	0.247788	Enabling & Strategic Technologies	0.40413	224	226	224856
Hossain, M. Shamim	King Saud University	sau	163	2004	2020	11473	1119	17	10.0262	7	60	58	421	87	530	3.50702	971	1.15242	122	0.1832	9421	1370	19	10.7762	7	68	58	515	87	648	3.5988	1061	1.29123	125	0	35	Networking & Telecommunications	0.366013	Artificial Intelligence & Image Processing	0.202614	Information & Communication Technologies	0.875817	94	117	161179
Santamarina, J. Carlos	King Abdullah University of Science and Technology	sau	265	1985	2020	11938	1959	20	12.9408	7	10	46	194	234	1485	3.49368	1322	1.48185	178	0.1124	11481	2207	20	13.7242	7	12	46	227	234	1653	3.54211	1385	1.5935	190	0	6	Geological & Geomatics Engineering	0.516129	Geochemistry & Geophysics	0.16129	Engineering	0.585253	95	96	44176
Ali, Hafiz Muhammad	King Fahd University of Petroleum and Minerals	sau	101	2010	2020	12185	1556	24	10.5917	2	9	31	443	54	916	3.4871	788	1.97462	89	0.1244	12328	1777	25	10.7345	2	9	31	519	54	1045	3.5202	842	2.11045	91	3	2	Mechanical Engineering & Transports	0.489583	Energy	0.375	Engineering	0.5	130	113	92645
Mahmoud, S. R.	King Abdulaziz University	sau	128	2001	2019	12287	2152	31	10.9262	10	21	28	36	106	1876	3.48477	488	4.40984	97	0.3429	9648	3275	36	11.3649	10	21	28	39	106	2862	3.59178	557	5.87971	103	5	0	Civil Engineering	0.393443	Mechanical Engineering & Transports	0.114754	Engineering	0.54918	36	38	42054
Rue, Håvard	King Abdullah University of Science and Technology	sau	146	1991	2020	12332	1565	16	8.94563	3	16	14	671	108	1191	3.48361	848	1.84552	90	0.1072	12597	1753	17	8.89563	3	18	14	701	108	1315	3.51299	877	1.99886	97	0	0	Statistics & Probability	0.725191	Civil Engineering	0.0839695	Mathematics & Statistics	0.725191	87	92	16942
Ahamed, Maqusood	King Saud University	sau	109	2005	2020	13306	1251	18	9.46667	2	20	40	583	51	694	3.45955	1078	1.16048	98	0.1553	11989	1481	21	10.325	2	21	40	625	51	753	3.5289	1136	1.3037	103	0	4	Toxicology	0.252336	Environmental Sciences	0.102804	Biomedical Research	0.336449	55	61	45124
Abu-Hamdeh, Nidal H.	King Abdulaziz University	sau	126	1995	2020	13460	798	16	9.48571	19	85	54	232	107	710	3.45611	621	1.28502	86	0.1799	12588	973	18	9.81905	19	88	54	242	107	848	3.51316	718	1.35515	90	7	1	Mechanical Engineering & Transports	0.359649	Agronomy & Agriculture	0.263158	Engineering	0.403509	134	132	92645
Muhammad, Ghulam	King Saud University	sau	204	2007	2020	13624	1168	17	10.594	8	32	42	264	101	798	3.45225	877	1.33181	144	0.171	10808	1409	19	12.269	8	38	42	312	101	948	3.55891	923	1.52654	152	7	52	Artificial Intelligence & Image Processing	0.336735	Networking & Telecommunications	0.30102	Information & Communication Technologies	0.770408	334	415	215114
Yilbas, Bekir S.	King Fahd University of Petroleum and Minerals	sau	878	1986	2020	13670	1335	12	7.59167	89	67	471	469	694	847	3.45123	1123	1.18878	345	0.2068	9119	1683	14	9.53611	89	79	471	623	694	1082	3.60765	1187	1.41786	406	16	9	Mechanical Engineering & Transports	0.29028	Optoelectronics & Photonics	0.175766	Enabling & Strategic Technologies	0.398136	99	140	92645
Osman, Mohamed S.	Umm Al Qura University	sau	40	2013	2020	14074	521	15	9.92619	9	114	23	343	32	449	3.4415	168	3.10119	40	0.3715	6053	829	19	13.5929	9	180	23	527	32	711	3.72171	225	3.68444	40	1	0	Optics	0.179487	Nuclear & Particle Physics	0.153846	Physics & Astronomy	0.692308	42	79	56325
Mohammed, Omar F.	King Abdullah University of Science and Technology	sau	205	2000	2020	14250	4148	31	9.01243	2	9	24	89	105	947	3.43756	2808	1.47721	176	0.1051	11725	4635	32	10.3567	2	11	24	117	105	1177	3.53523	2933	1.58029	180	0	0	Nanoscience & Nanotechnology	0.291457	Physical Chemistry	0.201005	Chemistry	0.386935	323	392	75210
Sayyed, M. I.	University of Tabuk	sau	172	2016	2020	14588	959	15	9.77063	6	75	45	303	67	417	3.4301	307	3.12378	143	0.6781	1556	2979	31	18.8425	6	140	45	794	67	1182	4.07956	477	6.24528	164	0	0	Applied Physics	0.435294	Materials	0.188235	Physics & Astronomy	0.611765	52	311	224856
Alkhalifah, Tariq	King Abdullah University of Science and Technology	sau	419	1993	2020	14734	620	10	9	62	199	131	317	369	583	3.42686	314	1.97452	139	0.3501	8394	954	13	11	62	237	131	408	369	885	3.63025	380	2.51053	181	0	0	Geochemistry & Geophysics	0.976127	Applied Mathematics	0.00795756	Earth & Environmental Sciences	0.97878	156	279	70197
Sajid, Muhammad	King Fahd University of Petroleum and Minerals	sau	35	2015	2020	14961	617	14	8.76905	6	71	25	514	29	549	3.42168	550	1.12182	34	0.0966	14654	683	14	9.60238	6	79	25	570	29	609	3.46615	567	1.20459	35	0	0	Analytical Chemistry	0.757576	Environmental Sciences	0.121212	Chemistry	0.818182	79	76	87137
Hamdaoui, Oualid	King Saud University	sau	127	2000	2020	15135	845	14	9.61026	7	69	23	309	75	538	3.41759	675	1.25185	99	0.1216	15434	962	15	10.3103	7	69	23	313	75	577	3.45034	696	1.38218	106	1	2	Chemical Engineering	0.33871	Organic Chemistry	0.266129	Engineering	0.379032	95	92	55697
Alshareef, Husam N.	King Abdullah University of Science and Technology	sau	397	1991	2020	15140	5109	39	16.6128	0	0	37	23	222	3978	3.41751	4115	1.24156	277	0.0607	17071	5439	40	17.0128	0	0	37	23	222	4191	3.41797	4280	1.27079	283	1	0	Applied Physics	0.403743	Nanoscience & Nanotechnology	0.371658	Enabling & Strategic Technologies	0.537433	386	322	224856
Rehman, Shafiqur	King Fahd University of Petroleum and Minerals	sau	153	1990	2020	15656	1065	17	8.97976	10	26	71	435	94	613	3.40699	944	1.12818	107	0.1242	14627	1216	18	9.22976	10	32	71	500	94	697	3.46664	990	1.22828	121	0	21	Energy	0.710345	Artificial Intelligence & Image Processing	0.0413793	Enabling & Strategic Technologies	0.717241	291	291	186014
Khan, Muhammad Khurram	King Saud University	sau	365	2004	2020	15663	2210	24	11.925	11	6	57	158	181	886	3.40686	1693	1.30538	254	0.0991	16786	2453	26	11.9012	11	6	57	160	181	974	3.42358	1823	1.34558	258	8	59	Networking & Telecommunications	0.358255	Artificial Intelligence & Image Processing	0.239875	Information & Communication Technologies	0.76947	178	167	161179
Şen, Zekâi	King Abdulaziz University	sau	259	1976	2018	16043	511	10	8.36111	125	269	184	331	247	429	3.39917	371	1.37736	122	0.0555	18415	541	10	8.36111	125	269	184	333	247	454	3.39386	374	1.44652	128	1	3	Environmental Engineering	0.353659	Energy	0.20122	Engineering	0.469512	107	85	42482
Omri, Anis	Al Qassim University	sau	25	2011	2020	16210	594	12	6.75	3	148	17	454	22	584	3.39568	498	1.19277	22	0.0819	16355	647	13	7	3	158	17	481	22	628	3.43166	515	1.25631	23	0	2	Energy	0.4	Economics	0.2	Economics & Business	0.44	329	304	186014
Badruddin, Irfan Anjum	King Khalid University	sau	136	2006	2020	16761	1241	16	10.7024	3	29	22	281	46	426	3.38545	734	1.69074	91	0.3409	5557	1883	24	14.5786	3	49	22	553	46	837	3.74543	792	2.37753	100	0	17	Mechanical Engineering & Transports	0.185185	General Physics	0.133333	Engineering	0.303704	58	170	92645
Bakr, Osman M.	King Abdullah University of Science and Technology	sau	195	2006	2020	17252	5510	38	11.7642	0	0	9	46	81	3118	3.37605	3443	1.60035	168	0.083	18374	6009	41	11.8832	0	0	9	49	81	3306	3.39459	3581	1.67802	173	0	0	Nanoscience & Nanotechnology	0.380952	Physical Chemistry	0.15873	Enabling & Strategic Technologies	0.492063	481	468	75210
Genton, Marc G.	King Abdullah University of Science and Technology	sau	217	1995	2020	17652	845	14	10.1167	10	63	38	151	156	648	3.36832	608	1.3898	147	0.2028	15753	1060	15	10.7833	10	67	38	178	156	813	3.44368	666	1.59159	160	0	3	Statistics & Probability	0.772727	Meteorology & Atmospheric Sciences	0.0454545	Mathematics & Statistics	0.772727	106	114	16942
Alkuraya, Fowzan S.	King Faisal Specialist Hospital and Research Centre	sau	397	2001	2020	18989	2061	20	7.17225	14	34	25	56	274	1294	3.34509	1607	1.28251	322	0.1683	10941	2478	22	8.86852	14	70	25	94	274	1547	3.55527	1782	1.39057	334	0	0	Genetics & Heredity	0.628743	Ophthalmology & Optometry	0.131737	Biomedical Research	0.721557	22	54	32641
Mahmoud, Magdi S.	King Fahd University of Petroleum and Minerals	sau	501	1974	2020	19057	567	9	8	142	117	380	470	460	528	3.34365	507	1.11834	171	0.0928	19885	625	10	7.75	142	124	380	503	460	572	3.36986	526	1.18821	180	1	4	Industrial Engineering & Automation	0.672316	Electrical & Electronic Engineering	0.079096	Engineering	0.805085	229	216	87535
Daly, Ann K.	University of Newcastle	sau	285	1982	2020	19072	1183	15	7.47036	30	77	70	197	116	406	3.3435	905	1.30718	168	0.1333	17988	1365	19	7.38468	30	77	70	209	116	452	3.4019	976	1.39857	174	0	0	Pharmacology & Pharmacy	0.357843	Gastroenterology & Hepatology	0.176471	Clinical Medicine	0.789216	90	85	94611
Quraishi, M. A.	King Fahd University of Petroleum and Minerals	sau	232	1973	2020	19520	1269	18	12.1103	7	4	105	265	200	1097	3.33562	753	1.68526	156	0.0778	19593	1376	21	12.5269	7	4	105	275	200	1178	3.3743	765	1.79869	159	11	12	Energy	0.458763	Materials	0.314433	Enabling & Strategic Technologies	0.773196	392	395	186014
Messaoudi, Salim A.	King Fahd University of Petroleum and Minerals	sau	154	1990	2020	19969	508	11	8.83333	23	112	80	284	133	450	3.32858	189	2.68783	118	0.1658	18663	609	11	9.33333	23	128	80	343	133	538	3.39002	209	2.91388	123	2	0	Applied Mathematics	0.384615	General Mathematics	0.370629	Mathematics & Statistics	0.881119	65	68	15805
Elaiw, A. M.	King Abdulaziz University	sau	95	2003	2020	20083	471	14	8.43333	8	77	58	320	81	425	3.32659	229	2.05677	46	0.0942	21186	520	14	8.63333	8	81	58	352	81	472	3.34875	250	2.08	49	3	2	Numerical & Computational Mathematics	0.309524	Applied Mathematics	0.166667	Mathematics & Statistics	0.547619	44	39	14329
Shekhah, Osama	King Abdullah University of Science and Technology	sau	95	2003	2020	20481	1313	21	7.90515	1	11	20	432	21	433	3.32092	933	1.40729	78	0.1134	20433	1481	23	8.35753	1	11	20	465	21	466	3.36105	990	1.49596	81	0	0	Nanoscience & Nanotechnology	0.175824	Organic Chemistry	0.164835	Chemistry	0.483516	537	567	75210
Cavallo, Luigi	King Abdullah University of Science and Technology	sau	439	1989	2020	21406	2591	24	10.4115	2	8	30	65	172	696	3.30626	1986	1.30463	329	0.1837	20140	3174	27	11.0072	2	8	30	69	172	827	3.36596	2217	1.43166	352	0	0	Organic Chemistry	0.347932	General Chemistry	0.192214	Chemistry	0.773723	338	360	111388
Al-Tawfiq, Jaffar A.	Johns Hopkins Aramco Healthcare	sau	241	1997	2020	22015	1000	15	6.75279	26	33	135	371	169	492	3.29683	703	1.42248	168	0.2447	14303	1324	18	8.5437	26	40	135	499	169	660	3.47382	767	1.72621	191	0	1	Microbiology	0.543689	General & Internal Medicine	0.106796	Biomedical Research	0.587379	284	467	134369
Sherif, El Sayed M.	King Saud University	sau	123	2004	2020	22037	517	13	8.01667	21	72	71	337	88	383	3.29634	392	1.31888	88	0.2284	19801	670	13	8.59167	21	83	71	405	88	470	3.3712	433	1.54734	107	0	1	Energy	0.508475	Materials	0.211864	Enabling & Strategic Technologies	0.720339	400	447	186014
Rahman, Mohammed M.	King Abdulaziz University	sau	281	2006	2020	22305	1417	15	8.71865	8	10	113	433	151	534	3.29229	898	1.57795	221	0.5362	4061	3055	26	13.8806	8	25	113	1005	151	1394	3.83057	1043	2.92905	248	2	1	Analytical Chemistry	0.149635	Organic Chemistry	0.149635	Chemistry	0.536496	18	104	87137
Sahin, A. Z.	King Fahd University of Petroleum and Minerals	sau	204	1992	2020	22382	934	15	7.70119	29	52	74	149	142	559	3.29133	794	1.17632	102	0.1054	23599	1044	16	7.90119	29	52	74	155	142	601	3.31486	847	1.23259	105	3	5	Energy	0.4625	Mechanical Engineering & Transports	0.2875	Enabling & Strategic Technologies	0.53125	478	452	186014
Lai, Zhiping	King Abdullah University of Science and Technology	sau	114	1998	2020	22433	1362	20	8.95288	1	14	6	105	53	833	3.29066	1152	1.18229	94	0.0902	22540	1497	21	9.61324	1	16	6	109	53	866	3.32921	1213	1.23413	95	0	0	Chemical Engineering	0.333333	Organic Chemistry	0.162162	Engineering	0.333333	135	126	55697
Anthopoulos, Thomas D.	King Abdullah University of Science and Technology	sau	327	2000	2020	23095	2480	24	9.47622	2	5	26	64	143	1137	3.28105	1731	1.4327	260	0.1298	21138	2850	25	10.6897	2	6	26	69	143	1310	3.34953	1871	1.52325	266	1	1	Nanoscience & Nanotechnology	0.409836	Applied Physics	0.252459	Enabling & Strategic Technologies	0.567213	572	644	75210
Valipour, Mohammad	King Abdulaziz University	sau	41	2012	2020	23460	363	10	7.97619	22	159	35	317	39	338	3.27586	271	1.33948	39	0.0268	27414	373	10	7.97619	22	160	35	321	39	346	3.26639	278	1.34173	39	3	5	Agronomy & Agriculture	0.394737	Environmental Engineering	0.289474	Agriculture, Fisheries & Forestry	0.394737	155	130	56850
Thoroddsen, Sigurdur T.	King Abdullah University of Science and Technology	sau	157	1987	2020	23939	1034	14	9.2595	6	13	43	230	131	836	3.26978	723	1.43015	124	0.0969	22936	1145	16	9.89283	6	14	43	240	131	907	3.32354	769	1.48895	128	0	1	Fluids & Plasmas	0.573427	Chemical Physics	0.0909091	Physics & Astronomy	0.727273	203	213	43218
Idriss, H.	King Abdullah University of Science and Technology	sau	226	1985	2020	24039	1230	16	8.91029	4	27	36	104	161	598	3.26828	1035	1.18841	163	0.1157	25291	1391	16	8.70196	4	30	36	116	161	697	3.29233	1077	1.29155	171	0	2	Physical Chemistry	0.372973	Chemical Physics	0.264865	Chemistry	0.497297	140	138	32198
Kamal, Muhammad Shahzad	King Fahd University of Petroleum and Minerals	sau	83	2011	2020	24060	736	12	5.88333	2	44	27	528	45	558	3.26794	668	1.1018	58	0.1767	19998	894	14	6.93333	2	50	27	566	45	618	3.36826	729	1.22634	70	0	1	Energy	0.4625	Chemical Physics	0.2375	Enabling & Strategic Technologies	0.5	405	487	186014
Chen, Sheng	King Abdulaziz University	sau	454	1999	2020	24249	1476	17	8.21905	11	13	124	145	237	810	3.26535	1280	1.15312	224	0.1307	21982	1698	18	9.16905	11	15	124	172	237	886	3.33751	1368	1.24123	245	1	5	Networking & Telecommunications	0.564626	Artificial Intelligence & Image Processing	0.190476	Information & Communication Technologies	0.755102	219	246	161179
Pinnau, Ingo	King Abdullah University of Science and Technology	sau	154	1988	2020	24642	1856	22	12.5567	1	1	19	127	105	1188	3.26	1101	1.68574	139	0.0995	25506	2061	24	13.0067	1	1	19	130	105	1332	3.28978	1151	1.79062	139	0	0	Chemical Engineering	0.413043	Polymers	0.369565	Chemistry	0.449275	155	148	55697
Hadjichristidis, N.	King Abdullah University of Science and Technology	sau	581	1972	2020	24994	1296	14	7.61396	4	13	41	272	337	795	3.25523	845	1.53373	323	0.1945	22148	1609	14	8.983	4	13	41	320	337	1010	3.33497	912	1.76425	364	0	0	Polymers	0.797327	Chemical Physics	0.064588	Chemistry	0.841871	199	222	80670
Manchon, Aurelien	King Abdullah University of Science and Technology	sau	120	2005	2020	25210	1399	16	6.53427	6	14	32	371	64	524	3.25243	953	1.468	84	0.1278	20071	1604	18	7.69499	6	20	32	403	64	602	3.36713	1017	1.57719	92	0	0	Applied Physics	0.716814	General Physics	0.106195	Physics & Astronomy	0.938053	454	549	224856
Ghaffour, Noreddine	King Abdullah University of Science and Technology	sau	154	1995	2020	25286	1222	14	8.32976	3	11	12	335	69	616	3.2515	913	1.33844	122	0.1982	18759	1524	17	9.43135	3	16	12	364	69	765	3.38825	981	1.55352	130	1	1	Chemical Engineering	0.592857	Environmental Engineering	0.142857	Engineering	0.764286	116	151	55697
Carle, Reinhold	King Abdulaziz University	sau	413	1977	2020	25505	2691	23	14.654	10	5	30	12	226	1403	3.24889	2041	1.31847	318	0.0528	29669	2841	23	14.8206	10	5	30	12	226	1463	3.24033	2078	1.36718	324	0	7	Food Science	0.668478	Plant Biology & Botany	0.0896739	Agriculture, Fisheries & Forestry	0.703804	163	134	48453
Shamma, Jeff	King Abdullah University of Science and Technology	sau	152	1986	2017	26446	614	13	8.25	20	39	53	186	131	585	3.23692	500	1.228	81	0.0597	29101	653	14	8.25	20	39	53	186	131	620	3.24647	520	1.25577	85	0	1	Industrial Engineering & Automation	0.707965	Networking & Telecommunications	0.079646	Engineering	0.752212	338	303	87535
Han, Yu	King Abdullah University of Science and Technology	sau	235	1998	2020	26547	4418	33	10.7697	0	0	28	96	84	694	3.23564	3883	1.13778	196	0.0984	28525	4900	35	10.989	0	0	28	97	84	760	3.25303	4167	1.17591	197	0	0	Nanoscience & Nanotechnology	0.273128	Organic Chemistry	0.189427	Chemistry	0.427313	778	750	75210
Nunes, Suzana P.	King Abdullah University of Science and Technology	sau	250	1982	2020	26565	1006	14	8.10519	8	29	33	150	169	551	3.23549	821	1.22533	160	0.1768	20973	1222	15	9.95519	8	35	33	173	169	685	3.35194	877	1.39339	173	0	0	Chemical Engineering	0.363636	Polymers	0.244019	Engineering	0.38756	129	160	55697
Alsaadi, Fuad E.	King Abdulaziz University	sau	338	2007	2020	28703	3194	26	14.35	1	0	19	24	235	2387	3.2095	2351	1.35857	287	0.2177	18013	4083	31	16.15	1	0	19	71	235	2990	3.40138	2669	1.52979	299	0	4	Artificial Intelligence & Image Processing	0.375776	Industrial Engineering & Automation	0.21118	Information & Communication Technologies	0.465839	510	779	215114
Arabi, Yaseen M.	King Saud bin Abdulaziz University for Health Sciences	sau	264	1996	2020	28898	1806	22	5.94192	6	3	82	436	149	592	3.20743	1560	1.15769	175	0.1121	29639	2034	24	5.97711	6	3	82	481	149	649	3.24062	1694	1.20071	184	1	0	Emergency & Critical Care Medicine	0.269912	Respiratory System	0.163717	Clinical Medicine	0.840708	94	87	28564
Santos, Filipe	INSEAD	sau	11	2003	2015	29430	759	8	3.92424	3	136	7	333	10	750	3.2013	611	1.24223	9	0.0026	34535	761	8	3.92424	3	136	7	334	10	751	3.1896	612	1.24346	9	0	3	Business & Management	0.8	Science Studies	0.1	Economics & Business	0.8	709	666	36319
Youssef, Hamdy M.	Umm Al Qura University	sau	86	1988	2020	29727	338	9	7.61111	21	155	53	227	81	321	3.19774	201	1.68159	56	0.2028	26704	424	10	7.61111	21	177	53	268	81	406	3.27495	229	1.85153	64	1	0	Mechanical Engineering & Transports	0.469136	Nanoscience & Nanotechnology	0.111111	Engineering	0.530864	287	297	92645
Khan, Waqar Ahmed	Prince Mohammad Bin Fahd University	sau	248	2001	2020	29732	1338	17	11	0	0	99	624	153	871	3.19766	959	1.3952	164	0.1483	28837	1571	20	11.2833	0	0	99	665	153	967	3.24934	1048	1.49905	176	2	7	Mechanical Engineering & Transports	0.453782	Nanoscience & Nanotechnology	0.0504202	Engineering	0.588235	307	298	92645
Baykal, A.	Imam Abdulrahman Bin Faisal university	sau	412	1993	2020	30488	2407	19	9.35047	3	1	58	138	195	1182	3.18878	1348	1.78561	315	0.2906	18350	3393	25	12.9017	3	1	58	179	195	1700	3.39486	1481	2.29102	328	2	291	Materials	0.282878	General Physics	0.141439	Physics & Astronomy	0.404467	345	567	177931
Schuster, Gerard T.	King Abdullah University of Science and Technology	sau	346	1985	2020	30537	686	12	8.65	25	42	49	99	301	583	3.18825	409	1.67726	125	0.1404	30544	798	13	8.73333	25	44	49	108	301	676	3.23051	437	1.82609	137	0	0	Geochemistry & Geophysics	0.97193	Optoelectronics & Photonics	0.00701754	Earth & Environmental Sciences	0.982456	630	604	70197
Emwas, Abdul Hamid	King Abdullah University of Science and Technology	sau	108	2010	2020	30612	1069	19	5.64916	1	60	11	160	18	162	3.18729	1027	1.0409	75	0.1421	27570	1246	20	6.71616	1	61	11	182	18	189	3.26428	1137	1.09587	93	0	0	Organic Chemistry	0.207921	Energy	0.0990099	Chemistry	0.514851	465	497	111388
Samet, Bessem	King Saud University	sau	232	2003	2020	30633	687	11	8.33333	19	30	36	189	179	563	3.18704	434	1.58295	140	0.1772	27410	835	13	8.91667	19	32	36	203	179	665	3.26643	494	1.69028	155	10	8	Applied Mathematics	0.419811	General Mathematics	0.419811	Mathematics & Statistics	0.948113	99	105	15805
Shakir, Imran	King Saud University	sau	186	2010	2020	31459	2120	18	7.90603	2	12	27	141	55	242	3.17785	1952	1.08607	141	0.0998	30493	2355	20	8.9973	2	12	27	141	55	265	3.23108	2073	1.13603	150	0	1	Materials	0.284916	Nanoscience & Nanotechnology	0.206704	Enabling & Strategic Technologies	0.670391	595	586	177931
Ndubisi, Nelson Oly	King Fahd University of Petroleum and Minerals	sau	74	2005	2018	32037	309	10	8.16667	23	102	56	209	73	309	3.17182	261	1.18391	42	0.0064	35950	311	11	8.16667	23	102	56	210	73	311	3.17632	263	1.18251	42	0	5	Marketing	0.454545	Business & Management	0.363636	Economics & Business	0.818182	170	169	10464
Ali, Mohamed	King Saud University	sau	92	1990	2020	32529	473	12	6.41667	16	85	39	169	74	368	3.16671	412	1.14806	69	0.0921	30602	521	12	7.75	16	95	39	180	74	405	3.23005	443	1.17607	69	0	2	Mechanical Engineering & Transports	0.534884	Fluids & Plasmas	0.104651	Engineering	0.55814	318	327	92645
Hassan, Mohammad Mehedi	King Saud University	sau	223	2008	2020	33375	1361	18	8.9631	1	3	47	254	80	447	3.15784	1219	1.11649	163	0.1017	34907	1515	19	9.30595	1	3	47	272	80	492	3.1859	1307	1.15914	166	3	23	Networking & Telecommunications	0.365854	Distributed Computing	0.214634	Information & Communication Technologies	0.858537	349	345	161179
Schwingenschlögl, Udo	King Abdullah University of Science and Technology	sau	471	2001	2020	33492	2812	23	13.4812	5	0	48	35	362	1624	3.15664	2406	1.16874	307	0.0602	38243	2992	23	13.7812	5	0	48	36	362	1714	3.1556	2514	1.19014	319	0	0	Applied Physics	0.385439	Nanoscience & Nanotechnology	0.190578	Physics & Astronomy	0.665953	843	730	224856
Belmabkhout, Youssef	King Abdullah University of Science and Technology	sau	110	2004	2020	33585	2239	26	10.6987	1	0	25	273	27	332	3.15544	1535	1.45863	93	0.095	34360	2474	28	11.5237	1	0	25	291	27	353	3.19127	1599	1.54722	96	0	3	Organic Chemistry	0.216981	Chemical Engineering	0.179245	Chemistry	0.5	557	534	111388
Patzek, T. W.	King Abdullah University of Science and Technology	sau	180	1978	2020	33715	597	13	7.33333	18	40	43	145	132	420	3.15428	499	1.19639	94	0.073	36380	644	13	7.58333	18	42	43	156	132	453	3.1722	521	1.23608	103	0	0	Energy	0.503597	Geochemistry & Geophysics	0.107914	Enabling & Strategic Technologies	0.503597	755	693	186014
Salam, Mohamed Abdel	King Abdulaziz University	sau	80	2000	2020	34020	514	12	7.92183	6	34	28	188	51	420	3.15139	473	1.08668	64	0.0569	39550	545	12	7.72183	6	35	28	193	51	438	3.14411	495	1.10101	67	1	0	Chemical Engineering	0.153846	Polymers	0.141026	Chemistry	0.320513	251	201	55697
De Wolf, Stefaan	King Abdullah University of Science and Technology	sau	154	2000	2020	34802	1906	21	7.9099	1	0	19	438	43	738	3.14411	1313	1.45164	112	0.1348	32947	2203	24	8.76964	1	0	19	455	43	815	3.20523	1401	1.57245	114	0	0	Applied Physics	0.66	Nanoscience & Nanotechnology	0.133333	Physics & Astronomy	0.706667	733	753	224856
Monier, M.	Taibah University	sau	54	2009	2020	35749	376	11	7.58333	2	32	44	351	46	356	3.1347	315	1.19365	46	0.0874	38480	412	11	7.91667	2	32	44	383	46	388	3.15357	330	1.24848	49	0	0	Polymers	0.566038	Organic Chemistry	0.132075	Chemistry	0.698113	370	319	80670
Al-Salloum, Yousef	King Saud University	sau	119	1993	2020	36084	589	14	7.71667	7	27	37	197	56	279	3.13169	475	1.24	77	0.1169	35182	667	15	8.21667	7	29	37	218	56	314	3.18345	485	1.37526	82	4	14	Building & Construction	0.303922	Civil Engineering	0.294118	Engineering	0.401961	167	173	27014
Abdallah, M.	Umm Al Qura University	sau	100	1995	2020	36340	405	10	6.81667	5	83	62	233	73	267	3.1293	319	1.26959	77	0.3077	23363	585	13	7.65	5	94	62	350	73	409	3.31798	341	1.71554	90	8	2	Energy	0.517241	Materials	0.183908	Enabling & Strategic Technologies	0.701149	470	753	186014
Chung, Suk Ho	King Abdullah University of Science and Technology	sau	301	1980	2020	36718	878	12	8.76835	4	29	19	57	208	603	3.12581	558	1.57348	164	0.3004	22907	1255	17	10.6683	4	34	19	71	208	820	3.32397	617	2.03404	176	0	0	Energy	0.747126	Mechanical Engineering & Transports	0.126437	Enabling & Strategic Technologies	0.758621	461	759	186014
Kamal, Tahseen	King Abdulaziz University	sau	55	2012	2020	37335	627	17	6.92305	2	22	19	215	22	226	3.11986	303	2.06931	51	0.4524	14854	1145	25	8.73258	2	40	19	382	22	401	3.46169	352	3.25284	52	0	0	Polymers	0.555556	Nanoscience & Nanotechnology	0.12963	Chemistry	0.666667	125	341	80670
Alamri, Atif	King Saud University	sau	163	2006	2020	37559	1012	15	7.1631	3	14	17	84	91	727	3.11778	933	1.08467	123	0.138	37775	1174	16	7.75476	3	14	17	85	91	825	3.15964	1041	1.12776	126	0	31	Networking & Telecommunications	0.305732	Artificial Intelligence & Image Processing	0.178344	Information & Communication Technologies	0.745223	383	395	161179
Al-Daghri, Nasser M.	King Saud University	sau	270	2002	2020	37826	1001	13	5.91434	7	15	117	310	148	375	3.11542	908	1.10242	194	0.1693	29803	1205	15	6.75617	7	19	117	377	148	466	3.23899	1015	1.18719	206	21	11	Endocrinology & Metabolism	0.289256	Nutrition & Dietetics	0.0909091	Clinical Medicine	0.727273	566	702	69094
Zubair, Syed M.	King Fahd University of Petroleum and Minerals	sau	267	1981	2020	38503	1090	15	9.79167	4	8	42	58	201	727	3.10938	705	1.5461	170	0.121	36246	1240	18	10.4917	4	8	42	63	201	796	3.17353	738	1.68022	175	1	6	Mechanical Engineering & Transports	0.490291	Energy	0.281553	Engineering	0.635922	387	384	92645
Zhang, Xi Xiang	King Abdullah University of Science and Technology	sau	486	1987	2019	38841	3226	22	9.98344	0	0	37	79	200	872	3.10627	2944	1.09579	294	0.1014	39496	3590	24	10.5799	0	0	37	82	200	984	3.14464	3198	1.12258	302	1	0	Applied Physics	0.416076	Nanoscience & Nanotechnology	0.170213	Physics & Astronomy	0.579196	862	833	224856
Sarathy, S. Mani	King Abdullah University of Science and Technology	sau	216	2007	2020	39742	1196	15	7.97809	1	1	24	370	118	793	3.09804	736	1.625	157	0.2817	28612	1665	18	9.97807	1	1	24	458	118	1098	3.25203	847	1.96576	167	0	1	Energy	0.868545	Chemical Physics	0.0657277	Enabling & Strategic Technologies	0.877934	595	814	186014
Ansari, Sajid Ali	King Faisal University	sau	70	2011	2020	39907	1141	19	7.96071	0	0	26	618	29	624	3.09659	964	1.18361	64	0.0539	42925	1206	20	8.47024	0	0	26	636	29	645	3.11598	997	1.20963	65	1	2	Nanoscience & Nanotechnology	0.191176	General Chemistry	0.161765	Chemistry	0.411765	1142	1086	75210
Boretti, Alberto	Prince Mohammad Bin Fahd University	sau	261	1985	2020	39982	259	8	6.83333	128	147	222	218	255	258	3.09597	242	1.07025	81	0.3621	26895	406	8	7.03333	128	247	222	360	255	404	3.27256	262	1.54962	127	5	3	Energy	0.532338	Mathematical Physics	0.0696517	Enabling & Strategic Technologies	0.616915	547	824	186014
Gondal, Mohammed A.	King Fahd University of Petroleum and Minerals	sau	307	1983	2020	40935	1176	15	8.87341	1	1	128	381	168	530	3.08721	1055	1.11469	210	0.1098	40063	1321	16	9.78175	1	1	128	429	168	598	3.13955	1105	1.19548	218	10	1	Physical Chemistry	0.131387	Environmental Sciences	0.131387	Physics & Astronomy	0.262774	221	227	32198
Mohamed, Reda M.	King Abdulaziz University	sau	124	2003	2020	41399	583	12	7.58333	4	11	64	291	96	424	3.08314	544	1.07169	97	0.0761	39344	631	13	8.91667	4	11	64	322	96	462	3.14586	566	1.11484	98	5	0	Materials	0.324786	Chemical Engineering	0.136752	Enabling & Strategic Technologies	0.42735	763	780	177931
Lubineau, Gilles	King Abdullah University of Science and Technology	sau	187	2001	2020	41427	977	15	9.8171	4	5	26	93	114	586	3.0829	780	1.25256	128	0.1102	38764	1098	16	10.4933	4	7	26	100	114	644	3.15092	825	1.33091	132	0	0	Materials	0.374302	Nanoscience & Nanotechnology	0.139665	Enabling & Strategic Technologies	0.547486	742	781	177931
Al-Dhabi, Naif Abdullah	King Saud University	sau	266	2012	2020	41467	1479	16	8.94971	1	3	19	153	80	406	3.08262	1100	1.34455	226	0.1811	33855	1806	19	9.95082	1	3	19	205	80	529	3.19674	1218	1.48276	240	5	0	Plant Biology & Botany	0.112	Biotechnology	0.104	Biomedical Research	0.232	422	546	113961
Mohandes, Mohamed	King Fahd University of Petroleum and Minerals	sau	83	1992	2020	42198	339	10	6.41667	10	53	45	259	68	310	3.07699	299	1.13378	50	0.0838	45754	370	10	6.75	10	54	45	274	68	329	3.09443	315	1.1746	52	0	13	Energy	0.28	Networking & Telecommunications	0.213333	Information & Communication Technologies	0.36	973	874	186014
Mittra, Raj	King Abdulaziz University	sau	1327	1957	2020	42290	976	13	7.825	74	10	216	84	1037	747	3.0761	787	1.24015	289	0.0533	48821	1031	13	7.825	74	10	216	86	1037	791	3.07247	822	1.25426	299	0	4	Networking & Telecommunications	0.901809	Electrical & Electronic Engineering	0.0400517	Information & Communication Technologies	0.901809	506	446	161179
Koumoto, Kunihito	King Abdulaziz University	sau	422	1979	2020	42549	1261	16	8.39726	3	1	28	153	301	1116	3.07412	909	1.38724	214	0.0597	49206	1341	16	8.39726	3	1	28	155	301	1187	3.06995	935	1.43422	222	9	1	Materials	0.38796	Applied Physics	0.304348	Enabling & Strategic Technologies	0.51505	946	801	177931
Ahmad, Shamsad	King Fahd University of Petroleum and Minerals	sau	61	1995	2019	42692	324	9	5.16667	10	151	36	226	42	235	3.07301	299	1.08361	41	0.0386	46339	337	9	5.7	10	151	36	233	42	242	3.09022	306	1.10131	41	1	16	Building & Construction	0.403509	Materials	0.157895	Built Environment & Design	0.421053	223	208	27014
Beaujuge, Pierre	King Abdullah University of Science and Technology	sau	81	2008	2020	42748	1250	19	7.75476	0	0	11	413	39	719	3.07255	1014	1.23274	75	0.0876	44794	1370	21	7.97976	0	0	11	416	39	790	3.10122	1055	1.29858	76	0	0	Nanoscience & Nanotechnology	0.4875	Materials	0.2375	Enabling & Strategic Technologies	0.7625	1186	1170	75210
Muraza, Oki	King Fahd University of Petroleum and Minerals	sau	135	2006	2020	42826	719	12	8.63571	7	17	22	101	67	420	3.07194	636	1.1305	110	0.2133	34513	914	15	9.68968	7	18	22	121	67	508	3.18982	678	1.34808	113	0	1	Energy	0.335821	Chemical Engineering	0.238806	Enabling & Strategic Technologies	0.544776	718	892	186014
Elfasakhany, Ashraf	Taif University	sau	19	2006	2020	43049	172	9	8.5	11	143	17	172	18	172	3.07005	130	1.32308	15	0.1485	37910	202	10	9.5	11	162	17	202	18	202	3.15859	132	1.5303	17	0	2	Energy	0.555556	Mechanical Engineering & Transports	0.277778	Enabling & Strategic Technologies	0.611111	795	896	186014
Ahmad, Mahtab	King Saud University	sau	55	2010	2019	43163	1347	17	5.26587	0	0	16	923	17	924	3.06901	1069	1.26006	51	0.1644	40244	1612	19	5.62464	0	0	16	1078	17	1079	3.1378	1171	1.3766	52	0	1	Environmental Sciences	0.461538	Environmental Engineering	0.153846	Earth & Environmental Sciences	0.461538	446	468	66925
Jansen, Robert K.	King Abdulaziz University	sau	179	1987	2018	43318	1743	18	9.05873	0	0	7	180	119	894	3.0678	1085	1.60645	144	0.0522	47563	1839	18	9.83492	0	0	7	180	119	962	3.08156	1106	1.66275	146	0	0	Evolutionary Biology	0.585034	Plant Biology & Botany	0.197279	Biology	0.816327	422	382	23541
Al-Muntasheri, Ghaithan A.	Saudi Arabian Oil Company	sau	69	2003	2018	43489	435	12	6.6	4	44	20	176	38	252	3.06634	307	1.41694	57	0.1012	44772	484	13	7.05	4	44	20	181	38	271	3.10141	321	1.50779	59	0	2	Energy	0.776119	Geological & Geomatics Engineering	0.0597015	Enabling & Strategic Technologies	0.776119	950	911	186014
Choudhry, Rafiq M.	Al-Imam Muhammad Ibn Saud Islamic University	sau	27	2006	2020	44379	357	10	5.45	3	53	16	298	19	313	3.05901	280	1.275	25	0.0429	48693	373	10	5.95	3	53	16	304	19	323	3.07329	291	1.28179	25	0	9	Building & Construction	0.740741	Human Factors	0.0740741	Built Environment & Design	0.740741	235	216	27014
Mahbubul, I. M.	King Fahd University of Petroleum and Minerals	sau	54	2012	2019	44516	804	16	6.98254	1	4	18	295	26	413	3.05793	621	1.29469	53	0.044	48768	841	17	7.03254	1	4	18	316	26	439	3.07279	637	1.32025	53	5	5	Mechanical Engineering & Transports	0.5625	Energy	0.166667	Engineering	0.6875	500	432	92645
Ihsanullah, Ihsanullah	King Fahd University of Petroleum and Minerals	sau	27	2014	2020	44710	529	11	3.84964	1	52	9	335	11	347	3.05642	494	1.07085	23	0.1139	45773	597	12	4.01631	1	52	9	356	11	375	3.09427	514	1.16148	25	0	0	Chemical Engineering	0.291667	Chemical Physics	0.166667	Engineering	0.291667	286	277	55697
Youssef, Ahmed M.	Saudi Geological Survey	sau	52	2005	2020	45069	540	12	6.64286	6	10	39	371	41	397	3.05373	431	1.2529	44	0.1563	43822	640	13	6.89286	6	10	39	436	41	466	3.10893	489	1.30879	45	0	0	Geochemistry & Geophysics	0.333333	Geological & Geomatics Engineering	0.254902	Engineering	0.431373	898	898	70197
Chowdhury, Shakhawat	King Fahd University of Petroleum and Minerals	sau	64	2004	2020	45469	328	9	6.25	18	47	53	296	58	320	3.05077	298	1.10067	42	0.0939	45725	362	9	6.5	18	58	53	327	58	354	3.09462	307	1.17915	47	1	1	Environmental Sciences	0.322034	Environmental Engineering	0.305085	Earth & Environmental Sciences	0.338983	511	499	66925
Riaz, Muhammad	King Fahd University of Petroleum and Minerals	sau	158	2008	2020	45740	535	10	7.66667	10	54	29	113	76	219	3.04872	203	2.63547	117	0.4172	21995	918	13	10.3833	10	76	29	188	76	367	3.3373	251	3.65737	136	0	2	Operations Research	0.426752	Statistics & Probability	0.210191	Engineering	0.643312	114	254	23455
Asif, Mohammad	King Saud University	sau	195	1992	2020	46464	1272	21	8.88929	22	22	56	40	81	94	3.04298	1128	1.12766	127	0.0979	43257	1410	23	9.72659	22	22	56	43	81	132	3.11347	1201	1.17402	136	0	3	Chemical Engineering	0.240642	Chemical Physics	0.122995	Engineering	0.26738	276	287	55697
Shkir, M.	King Khalid University	sau	211	2009	2020	47570	753	11	6.86194	2	8	82	316	95	388	3.03491	475	1.58526	171	0.5858	7260	1818	20	11.7615	2	28	82	956	95	1093	3.67338	630	2.88571	191	1	0	Applied Physics	0.370732	Materials	0.15122	Physics & Astronomy	0.604878	161	1038	224856
Uddin, Mohammad Kashif	Majmaah University	sau	13	2012	2020	48143	370	5	3.2	1	317	5	343	11	365	3.03065	357	1.03641	11	0.0657	44198	396	6	3.86667	1	319	5	353	11	385	3.10589	361	1.09695	13	0	1	Chemical Engineering	0.333333	Environmental Sciences	0.166667	Engineering	0.416667	279	303	55697
Abdel-Halim, E. S.	King Saud University College of Science	sau	86	2004	2017	49159	457	12	6.91905	7	36	35	171	36	172	3.02295	427	1.07026	72	0.0379	58048	475	12	6.88571	7	36	35	173	36	175	3.0128	443	1.07223	72	0	0	Polymers	0.421687	Analytical Chemistry	0.180723	Chemistry	0.686747	595	472	80670
Ng, Kim Choon	King Abdullah University of Science and Technology	sau	286	1980	2019	50022	1160	14	8.6373	2	1	42	177	170	700	3.01683	778	1.491	175	0.1726	43569	1402	16	9.8373	2	1	42	212	170	855	3.11091	814	1.72236	184	3	5	Mechanical Engineering & Transports	0.484979	Energy	0.154506	Engineering	0.648069	447	468	92645
BaHammam, Ahmed S.	King Saud University	sau	212	1998	2020	50073	537	10	5.40635	34	33	91	196	165	356	3.01649	465	1.15484	128	0.2009	30465	672	12	7.84921	34	50	91	248	165	456	3.23143	495	1.35758	145	0	1	Respiratory System	0.316092	Neurology & Neurosurgery	0.258621	Clinical Medicine	0.908046	197	315	52718
Rub, Malik Abdul	King Abdulaziz University	sau	185	2010	2020	50653	774	13	7.66869	2	7	42	160	75	363	3.01224	370	2.09189	136	0.6049	12363	1959	23	13.6227	2	8	42	377	75	966	3.51929	454	4.31498	158	0	0	Chemical Physics	0.505435	Chemical Engineering	0.173913	Physics & Astronomy	0.532609	261	852	73903
Batoo, Khalid Mujasam	King Saud University	sau	84	2008	2020	51447	601	12	6.87579	4	26	19	145	31	191	3.0067	515	1.16699	69	0.1213	60760	684	12	6.35357	4	26	19	150	31	208	2.99639	577	1.18544	73	3	82	Applied Physics	0.3375	Materials	0.3	Physics & Astronomy	0.5125	1355	1129	224856
Shori, Amal Bakr	King Abdulaziz University	sau	27	2011	2018	51452	214	8	6.91667	9	129	20	160	22	184	3.00667	191	1.12042	21	0	61586	214	8	6.91667	9	129	20	160	22	184	2.99171	191	1.12042	21	1	1	Food Science	0.24	Energy	0.16	Agriculture, Fisheries & Forestry	0.28	386	313	48453
Basheer, C.	King Fahd University of Petroleum and Minerals	sau	117	1999	2020	51488	614	12	6.8631	4	15	40	158	50	310	3.00637	518	1.18533	89	0.114	53438	693	12	7.58929	4	15	40	173	50	337	3.04146	546	1.26923	91	2	0	Analytical Chemistry	0.608696	Environmental Sciences	0.0869565	Chemistry	0.721739	392	355	87137
Baran, Derya	King Abdullah University of Science and Technology	sau	101	2008	2020	52814	1628	19	5.27587	0	0	12	427	28	622	2.99755	1097	1.48405	89	0.1516	50105	1919	21	5.7528	0	0	12	485	28	720	3.06375	1193	1.60855	91	0	0	Nanoscience & Nanotechnology	0.428571	Applied Physics	0.132653	Enabling & Strategic Technologies	0.642857	1327	1463	75210
Wu, Ying	King Abdullah University of Science and Technology	sau	53	2006	2020	52862	562	15	6.89444	1	12	10	124	31	303	2.99721	411	1.3674	44	0.0935	55705	620	16	7.34444	1	12	10	129	31	320	3.02711	447	1.38702	45	0	0	Applied Physics	0.415094	Fluids & Plasmas	0.132075	Physics & Astronomy	0.886792	1242	1157	224856
Ansari, Anees A.	King Saud University	sau	134	2004	2020	52982	486	11	5.91234	17	29	86	204	91	229	2.99646	397	1.22418	103	0.2681	33416	664	13	7.4004	17	33	86	340	91	368	3.20104	432	1.53704	113	7	0	Applied Physics	0.162602	Chemical Physics	0.146341	Physics & Astronomy	0.349593	739	1165	224856
Gadelmawla, E. S.	King Abdulaziz University	sau	18	2001	2017	53332	308	7	5.7	7	61	13	294	13	294	2.99397	294	1.04762	13	0.0032	63521	309	7	5.7	7	61	13	295	13	295	2.98093	294	1.05102	13	0	1	Industrial Engineering & Automation	0.555556	Electrical & Electronic Engineering	0.222222	Engineering	0.777778	669	567	87535
AlMangour, Bandar	Saudi Arabia Basic Industries Corporation	sau	31	2013	2020	53388	501	13	5.81667	2	4	23	483	23	483	2.99362	336	1.49107	26	0.0547	57771	530	14	6.01667	2	4	23	503	23	503	3.01445	349	1.51862	27	0	0	Materials	0.793103	Chemical Engineering	0.0689655	Enabling & Strategic Technologies	0.827586	1103	1005	177931
Wang, Ning	King Abdullah University of Science and Technology	sau	79	2010	2020	53678	1047	19	7.82623	0	0	16	361	20	403	2.99186	864	1.21181	76	0.1202	58281	1190	19	8.14214	0	0	16	388	20	439	3.01117	930	1.27957	76	1	0	Organic Chemistry	0.298701	Nanoscience & Nanotechnology	0.233766	Chemistry	0.532468	929	851	111388
Aslam, Muhammad	King Abdulaziz University	sau	437	1999	2020	53902	566	8	5.975	17	23	178	278	274	330	2.99045	297	1.90572	209	0.4973	11482	1126	13	9.86667	17	88	178	636	274	737	3.5421	406	2.7734	275	18	7	Statistics & Probability	0.373096	Nuclear & Particle Physics	0.114213	Mathematics & Statistics	0.426396	76	272	16942
Zhu, Yun Pei	King Abdullah University of Science and Technology	sau	37	2014	2020	53927	1031	12	5.85952	0	0	26	886	26	886	2.99031	979	1.05312	36	0.0745	54139	1114	13	6.58571	0	0	26	944	26	944	3.03699	1009	1.10406	37	0	0	Nanoscience & Nanotechnology	0.351351	Organic Chemistry	0.27027	Chemistry	0.540541	1436	1502	75210
Dvorkin, Jack	King Fahd University of Petroleum and Minerals	sau	261	1990	2020	54510	701	12	6.81111	15	6	80	263	170	336	2.98651	459	1.52723	97	0.074	56910	757	13	7.06111	15	6	80	285	170	371	3.01943	482	1.57054	110	0	0	Geochemistry & Geophysics	0.859729	Meteorology & Atmospheric Sciences	0.0452489	Earth & Environmental Sciences	0.918552	1149	1064	70197
Al-Qodah, Zakaria	Taibah University	sau	53	1991	2020	54725	498	10	5.85	6	41	32	174	36	201	2.98518	444	1.12162	44	0.0514	57304	525	11	6.01667	6	41	32	190	36	219	3.01724	447	1.1745	46	1	0	Chemical Engineering	0.42	Biotechnology	0.18	Engineering	0.56	370	355	55697
Hattori, Hideshi	King Fahd University of Petroleum and Minerals	sau	217	1968	2020	54856	320	8	5.98333	12	96	35	131	135	241	2.98424	248	1.29032	83	0.0154	64836	325	8	5.98333	12	96	35	131	135	246	2.97326	249	1.30522	83	0	0	Physical Chemistry	0.597701	Energy	0.137931	Chemistry	0.689655	362	313	32198
Al-Amoudi, Omar S.Baghabra	King Fahd University of Petroleum and Minerals	sau	109	1991	2020	55031	377	9	6.06667	9	48	40	153	66	283	2.98315	335	1.12537	75	0.0308	61241	389	9	6.56667	9	49	40	155	66	286	2.99367	342	1.13743	75	0	3	Building & Construction	0.388235	Nuclear Medicine & Medical Imaging	0.0941176	Built Environment & Design	0.388235	299	273	27014
Almazroui, Mansour	King Abdulaziz University	sau	87	2011	2020	55075	354	9	6.06323	11	48	40	191	55	238	2.98283	249	1.42169	66	0.3865	33361	577	12	6.32359	11	67	40	302	55	382	3.20152	289	1.99654	78	0	0	Meteorology & Atmospheric Sciences	0.878049	Geochemistry & Geophysics	0.0731707	Earth & Environmental Sciences	0.95122	669	1047	54940
Khan, Sher Bahadar	King Abdulaziz University	sau	296	2004	2020	55520	1433	18	8.94603	1	0	53	198	102	393	2.98003	938	1.52772	232	0.3847	31194	2329	25	11.7988	1	0	53	299	102	625	3.22345	1083	2.15051	250	1	1	Polymers	0.16955	Nanoscience & Nanotechnology	0.107266	Chemistry	0.411765	293	548	80670
McCabe, Matthew	King Abdullah University of Science and Technology	sau	160	2001	2020	55931	1460	20	9.1727	0	0	20	110	76	514	2.97746	1098	1.32969	118	0.1427	52735	1703	22	10.0894	0	0	20	131	76	592	3.04626	1212	1.40512	123	0	1	Environmental Engineering	0.277027	Geological & Geomatics Engineering	0.27027	Engineering	0.560811	324	337	42482
Peinemann, Klaus Viktor	King Abdullah University of Science and Technology	sau	182	1986	2020	56342	1159	18	10.2671	4	0	20	75	125	879	2.97498	798	1.45238	130	0.1186	55392	1315	20	10.9171	4	0	20	86	125	989	3.02898	835	1.57485	133	0	0	Chemical Engineering	0.437956	Polymers	0.211679	Engineering	0.467153	358	370	55697
Alshehri, Saad M.	King Saud University College of Science	sau	184	1991	2020	57404	1326	17	6.77207	3	1	39	148	77	532	2.96847	1089	1.21763	134	0.2182	39138	1696	21	8.99912	3	1	39	214	77	717	3.14764	1233	1.37551	143	5	0	Nanoscience & Nanotechnology	0.165644	Polymers	0.110429	Chemistry	0.423313	1049	1593	75210
Hossain, Mohammad M.	King Fahd University of Petroleum and Minerals	sau	123	2000	2020	57931	727	10	5.27619	12	15	36	142	84	532	2.96504	644	1.12888	79	0.1537	49577	859	11	6.05952	12	19	36	165	84	617	3.06741	676	1.27071	89	1	0	Chemical Engineering	0.447154	Energy	0.211382	Engineering	0.455285	312	379	55697
Benghanem, M.	Islamic University of Madinah	sau	46	1997	2020	58566	296	10	5.95	5	59	21	149	29	193	2.96099	253	1.16996	38	0.0166	65611	301	11	5.95	5	59	21	150	29	196	2.96915	257	1.17121	38	1	1	Energy	0.568182	Electrical & Electronic Engineering	0.136364	Enabling & Strategic Technologies	0.590909	1431	1259	186014
Azer, Samy A.	King Saud University Medical College	sau	76	1988	2020	59401	206	7	6	48	107	72	200	75	202	2.95566	175	1.17714	48	0.0283	68781	212	7	6	48	110	72	206	75	208	2.95255	177	1.19774	49	1	0	Medical Informatics	0.298246	General & Internal Medicine	0.280702	Clinical Medicine	0.491228	68	59	13000
Al-Qattan, Mohammad M.	King Saud University	sau	434	1986	2020	60157	349	5	3.86369	196	145	366	286	408	314	2.95089	277	1.25993	185	0.1142	61209	394	5	4.03036	196	164	366	320	408	355	2.99381	291	1.35395	203	2	0	Orthopedics	0.496575	Surgery	0.287671	Clinical Medicine	0.924658	313	321	57183
Inamuddin, I.	King Abdulaziz University	sau	161	2004	2020	60342	814	13	6.57421	6	16	35	76	68	240	2.94981	709	1.1481	118	0.2463	43206	1080	16	7.8373	6	20	35	97	68	317	3.11391	851	1.2691	129	1	0	Polymers	0.188406	Chemical Engineering	0.181159	Chemistry	0.326087	422	588	80670
Al-Saleh, Iman	Environmental Health Program	sau	102	1984	2020	61758	315	9	5.83333	8	19	93	310	98	313	2.94173	274	1.14964	69	0.0762	62623	341	10	5.97619	8	21	93	336	98	339	2.98598	279	1.22222	73	4	2	Toxicology	0.363636	Environmental Sciences	0.285714	Biomedical Research	0.441558	257	243	45124
Ntouyas, Sotiris K.	King Abdulaziz University	sau	402	1981	2020	62051	678	12	7.83333	7	12	50	64	231	320	2.94007	423	1.60284	181	0.2787	51045	940	13	8.58333	7	13	50	88	231	433	3.05722	492	1.91057	209	21	0	Applied Mathematics	0.44382	General Mathematics	0.36236	Mathematics & Statistics	0.941011	178	187	15805
Heikal, Mohamed	Al-Imam Muhammad Ibn Saud Islamic University	sau	64	1998	2019	62172	287	10	6.41667	5	28	36	202	44	217	2.9394	229	1.25328	52	0.1059	65371	321	11	6.55952	5	28	36	212	44	234	2.97026	241	1.33195	55	0	0	Building & Construction	0.52459	Materials	0.377049	Built Environment & Design	0.52459	326	311	27014
Almusallam, Tarek	King Saud University	sau	97	1993	2020	62842	437	12	6.95	4	17	27	131	43	207	2.93548	367	1.19074	64	0.1207	67395	497	12	7.2	4	17	27	145	43	231	2.95981	377	1.3183	68	3	14	Building & Construction	0.285714	Civil Engineering	0.261905	Engineering	0.392857	339	317	27014
Khoder, Mamdouh I.	King Abdulaziz University	sau	57	1993	2020	63112	337	11	5.8246	6	63	10	93	25	166	2.93397	302	1.11589	46	0.1247	69289	385	12	5.66627	6	63	10	94	25	177	2.94992	328	1.17378	49	0	0	Environmental Sciences	0.333333	Meteorology & Atmospheric Sciences	0.333333	Earth & Environmental Sciences	0.666667	805	725	66925
Ghanem, Bernard	King Abdullah University of Science and Technology	sau	99	2005	2020	63820	1656	19	8.97459	0	0	12	43	68	852	2.92964	1196	1.38462	76	0.0754	68598	1791	20	9.70793	0	0	12	43	68	899	2.95357	1233	1.45255	80	0	6	Artificial Intelligence & Image Processing	0.924731	Software Engineering	0.0322581	Information & Communication Technologies	0.956989	1687	1617	215114
Chen, Sheng	King Abdulaziz University	sau	69	1988	2019	63915	465	9	5.5	4	7	50	425	59	439	2.92915	400	1.1625	35	0.0106	75867	470	9	5.5	4	7	50	428	59	442	2.91745	403	1.16625	35	0	9	Networking & Telecommunications	0.315789	Artificial Intelligence & Image Processing	0.263158	Information & Communication Technologies	0.631579	821	687	161179
Alwarthan, Abdulrahman	King Saud University College of Science	sau	146	1986	2020	64345	1410	21	7.11912	6	5	25	12	79	658	2.92664	932	1.51288	101	0.1506	66337	1660	21	7.81912	6	5	25	12	79	803	2.96543	984	1.68699	107	1	11	Analytical Chemistry	0.266667	General Chemistry	0.166667	Chemistry	0.675	500	460	87137
Said, S. A.M.	King Fahd University of Petroleum and Minerals	sau	122	1988	2020	64391	464	11	6.76071	5	13	41	148	61	268	2.92637	396	1.17172	74	0.0938	65629	512	12	7.42897	5	13	41	157	61	281	2.96906	432	1.18519	77	0	0	Energy	0.33	Mechanical Engineering & Transports	0.32	Enabling & Strategic Technologies	0.38	1433	1398	186014
Noor, Ehteram A.	King Abdulaziz University	sau	22	1993	2019	64506	223	7	5.83333	9	70	17	209	21	223	2.92568	202	1.10396	15	0.0346	66513	231	7	6.83333	9	75	17	217	21	231	2.96439	204	1.13235	18	3	3	Energy	0.444444	Materials	0.333333	Enabling & Strategic Technologies	0.777778	1446	1401	186014
Khader, M. M.	Al-Imam Muhammad Ibn Saud Islamic University	sau	95	2007	2020	64807	254	8	6.08333	25	58	75	176	83	195	2.92396	222	1.14414	57	0.1753	54163	308	9	6.91667	25	71	75	215	83	236	3.03678	238	1.29412	61	6	0	Applied Mathematics	0.175824	Numerical & Computational Mathematics	0.164835	Mathematics & Statistics	0.472527	190	194	15805
Al-Naib, Ibraheem	Imam Abdulrahman Bin Faisal university	sau	124	2007	2020	64915	565	11	5.8294	3	30	50	128	52	146	2.92338	388	1.45619	55	0.1517	53282	666	12	6.89885	3	37	50	160	52	182	3.04244	414	1.6087	57	0	0	Applied Physics	0.252101	Optics	0.243697	Physics & Astronomy	0.521008	1184	1413	224856
Al-Wabel, Mohammad I.	King Saud University	sau	90	1997	2020	64965	810	15	5.21856	2	3	19	216	47	404	2.92315	685	1.18248	79	0.209	59725	1024	17	5.87733	2	3	19	233	47	466	3.00257	794	1.28967	82	4	2	Environmental Sciences	0.361446	Geochemistry & Geophysics	0.180723	Earth & Environmental Sciences	0.542169	675	755	66925
Al-Khattaf, Sulaiman S.	King Fahd University of Petroleum and Minerals	sau	163	1996	2020	65223	461	10	6.73571	10	20	34	80	128	381	2.92182	289	1.59516	111	0.1118	71553	519	10	6.73571	10	20	34	90	128	423	2.93846	311	1.66881	117	0	0	Physical Chemistry	0.45	Chemical Engineering	0.275	Chemistry	0.55	415	379	32198
Grechka, Vladimir	Marathon Oil	sau	198	1994	2019	65825	333	10	5.73333	36	24	147	209	176	226	2.9185	217	1.53456	66	0.0672	71740	357	10	5.98333	36	24	147	230	176	247	2.93761	222	1.60811	69	0	0	Geochemistry & Geophysics	0.978142	Mechanical Engineering & Transports	0.010929	Earth & Environmental Sciences	0.978142	1392	1256	70197
Younis, M. I.	King Abdullah University of Science and Technology	sau	265	2002	2020	66032	629	12	8.04286	5	3	26	117	217	512	2.91739	303	2.07591	131	0.2941	48365	891	14	9.63571	5	4	26	133	217	739	3.07573	338	2.63609	150	6	2	Nanoscience & Nanotechnology	0.275862	Design Practice & Management	0.233716	Enabling & Strategic Technologies	0.310345	1276	1804	75210
Nzila, Alexis	King Fahd University of Petroleum and Minerals	sau	85	1994	2020	66406	277	9	5.07843	8	79	34	143	54	174	2.91532	243	1.13992	54	0.1344	75542	320	9	5.07843	8	80	34	145	54	177	2.91907	275	1.16364	55	0	1	Microbiology	0.367089	Mycology & Parasitology	0.164557	Biomedical Research	0.658228	1568	1409	134369
Siddiqui, Mohammad Nahid	King Fahd University of Petroleum and Minerals	sau	96	1988	2020	67191	442	10	5.62738	14	23	44	160	58	230	2.91114	414	1.06763	64	0.0849	65429	483	12	6.12738	14	23	44	166	58	246	2.97	432	1.11806	66	1	1	Energy	0.370787	Polymers	0.146067	Enabling & Strategic Technologies	0.505618	1429	1466	186014
Atta, Ayman M.	King Saud University College of Science	sau	227	1997	2020	67357	519	9	5.94286	9	5	163	382	182	413	2.91026	414	1.25362	159	0.2586	46436	700	11	6.83571	9	8	163	500	182	552	3.08957	454	1.54185	171	0	0	Polymers	0.386667	Chemical Physics	0.191111	Chemistry	0.475556	459	665	80670
ElMasry, Gamal	King Saud University College of Pharmacy	sau	54	2007	2020	67650	648	18	7.49167	0	0	25	336	30	356	2.90872	423	1.53191	41	0.0782	72825	703	19	7.68611	0	0	25	363	30	386	2.93214	444	1.58333	42	0	1	Food Science	0.52	Analytical Chemistry	0.14	Agriculture, Fisheries & Forestry	0.72	460	432	48453
Al-Hazzaa, Hazzaa M.	Princess Nourah bint Abdulrahman University	sau	68	1990	2020	68394	998	9	4.53925	13	35	32	122	47	171	2.90492	918	1.08715	51	0.1592	66434	1187	10	4.70592	13	36	32	141	47	195	2.96489	1078	1.10111	53	0	4	General & Internal Medicine	0.25	Nutrition & Dietetics	0.2	Clinical Medicine	0.466667	632	670	106795
Mkhalid, I. A.	King Abdulaziz University	sau	41	2006	2020	68578	527	9	4.2171	8	22	14	251	24	292	2.90393	495	1.06465	32	0.0689	70005	566	9	5.12736	8	23	14	252	24	298	2.94627	515	1.09903	33	4	0	Materials	0.378378	General Chemistry	0.135135	Chemistry	0.432432	1328	1272	177931
Jones, E. B.Gareth	King Saud University College of Science	sau	244	1971	2015	69110	980	13	4.92452	8	22	29	65	151	200	2.90102	761	1.28778	122	0.3347	53888	1473	15	5.97174	8	22	29	82	151	251	3.03872	893	1.6495	147	2	0	Mycology & Parasitology	0.527094	Plant Biology & Botany	0.172414	Biomedical Research	0.53202	75	82	20926
Abd-Allah, Elsayed Fathi	King Saud University	sau	176	1986	2020	69885	958	16	6.76621	2	3	22	81	60	331	2.89713	810	1.18272	126	0.1847	62256	1175	18	7.87018	2	3	22	96	60	381	2.98822	915	1.28415	135	4	1	Plant Biology & Botany	0.535484	Microbiology	0.0774194	Biology	0.63871	876	1020	113961
Muhammad, Shabbir	King Khalid University	sau	118	2009	2020	70886	468	11	5.19928	2	9	32	256	46	290	2.89248	257	1.82101	94	0.3545	36330	725	14	7.84571	2	15	32	343	46	427	3.1727	340	2.13235	104	0	0	Chemical Physics	0.321739	Inorganic & Nuclear Chemistry	0.0956522	Physics & Astronomy	0.469565	666	1140	73903
Shakeel, Faiyaz	King Saud University	sau	227	2006	2020	70959	727	10	5.86111	2	2	90	320	186	535	2.89207	523	1.39006	164	0.2443	52391	962	12	7.4	2	2	90	424	186	734	3.04844	594	1.61953	185	3	1	Pharmacology & Pharmacy	0.318182	Chemical Physics	0.218182	Clinical Medicine	0.331818	293	425	94611
Al-Kuhaili, M. F.	King Fahd University of Petroleum and Minerals	sau	69	1993	2020	71709	238	9	5.84286	7	47	40	156	48	175	2.88844	227	1.04846	53	0.0124	84749	241	9	5.84286	7	47	40	158	48	177	2.87772	230	1.04783	53	0	0	Applied Physics	0.484848	Materials	0.242424	Physics & Astronomy	0.560606	1937	1582	224856
Basset, Jean Marie	King Abdullah University of Science and Technology	sau	602	1970	2020	71809	1838	17	7.45604	6	0	36	35	358	1245	2.88785	1459	1.25977	306	0.1702	61712	2215	19	8.18818	6	0	36	54	358	1492	2.99115	1524	1.45341	349	0	0	Organic Chemistry	0.401442	Physical Chemistry	0.194712	Chemistry	0.867788	977	1118	111388
Meo, Sultan Ayoub	King Saud University	sau	140	2001	2020	71843	304	8	4.85119	27	31	96	248	118	268	2.88767	282	1.07801	83	0.1111	67975	342	9	4.99405	27	38	96	277	118	302	2.95683	296	1.15541	84	3	4	General & Internal Medicine	0.409836	Gastroenterology & Hepatology	0.172131	Clinical Medicine	0.803279	643	704	106795
Abdou, M. A.	University of Bisha	sau	147	1994	2020	71881	235	8	5.75	37	61	91	132	124	208	2.88747	198	1.18687	61	0.1516	67429	277	9	5.91667	37	67	91	161	124	240	2.95964	217	1.2765	67	11	1	Numerical & Computational Mathematics	0.356061	Mathematical Physics	0.106061	Mathematics & Statistics	0.416667	173	165	14329
Bronstein, Lyudmila M.	King Abdulaziz University	sau	191	1991	2020	72606	677	14	5.87846	4	3	53	130	126	466	2.88381	392	1.72704	113	0.3189	53900	994	21	6.28084	4	3	53	138	126	652	3.03867	428	2.32243	129	0	0	Chemical Physics	0.213483	Materials	0.146067	Chemistry	0.331461	938	1164	73903
Zourob, Mohammed	Alfaisal University	sau	119	2003	2020	73167	650	14	7.8381	2	7	19	29	93	492	2.88098	521	1.2476	83	0.1481	68437	763	15	8.8619	2	7	19	35	93	577	2.95439	571	1.33625	90	0	0	Analytical Chemistry	0.666667	Nanoscience & Nanotechnology	0.0833333	Chemistry	0.694444	514	540	87137
Al-Hazmi, F.	King Abdulaziz University	sau	89	2003	2020	73346	490	14	6.13288	6	9	28	150	33	168	2.88002	337	1.45401	55	0.2071	61074	618	17	6.66621	6	9	28	196	33	218	2.99457	360	1.71667	56	10	1	Materials	0.253165	Applied Physics	0.227848	Enabling & Strategic Technologies	0.468354	1142	1387	177931
Al-Khalifa, Hend	King Saud University	sau	160	2003	2020	73471	415	9	5.03571	26	42	58	86	117	280	2.87938	371	1.1186	79	0.0143	87032	421	9	5.03571	26	42	58	86	117	282	2.86786	374	1.12567	81	0	3	Artificial Intelligence & Image Processing	0.397436	Education	0.166667	Information & Communication Technologies	0.717949	2113	1857	215114
Qurashi, Ahsanulhaq	King Fahd University of Petroleum and Minerals	sau	98	2007	2019	73629	524	12	6.72738	7	9	35	92	60	287	2.87854	467	1.12206	79	0.1119	79687	590	12	6.72738	7	9	35	107	60	325	2.90018	497	1.18712	81	2	2	Energy	0.192771	Applied Physics	0.192771	Enabling & Strategic Technologies	0.445783	1772	1606	186014
Alsayed, Saleh	King Saud University	sau	67	1992	2017	73761	419	13	5.68333	7	20	21	96	32	186	2.8779	384	1.09115	43	0.073	81884	452	13	5.88333	7	20	21	103	32	197	2.89025	392	1.15306	46	2	11	Building & Construction	0.428571	Materials	0.25	Built Environment & Design	0.428571	407	370	27014
Khan, M. Iqbal	King Saud University	sau	48	2002	2020	73800	221	8	5.75	16	67	32	145	43	162	2.87763	214	1.03271	25	0.0474	83573	232	8	5.91667	16	68	32	149	43	170	2.88298	221	1.04977	27	6	7	Building & Construction	0.642857	Applied Mathematics	0.0952381	Built Environment & Design	0.642857	416	371	27014
Leiknes, Tor Ove	King Abdullah University of Science and Technology	sau	131	1993	2020	73838	698	12	6.8623	5	13	16	34	79	390	2.87746	551	1.26679	102	0.1893	65506	861	14	8.18452	5	13	16	34	79	469	2.96962	623	1.38202	105	0	2	Chemical Engineering	0.528	Environmental Engineering	0.184	Engineering	0.72	453	509	55697
Ghanem, Bader S.	King Abdullah University of Science and Technology	sau	53	1989	2020	74210	808	14	5.6421	1	4	13	198	15	199	2.87576	396	2.0404	44	0.145	68889	945	16	5.8421	1	5	13	222	15	225	2.95204	416	2.27163	44	0	0	Polymers	0.291667	Chemical Engineering	0.229167	Chemistry	0.5	703	737	80670
Yahia, Ibrahim S.	King Khalid University	sau	278	2006	2020	74515	844	11	7.6044	2	2	51	156	135	345	2.87415	631	1.33756	204	0.4519	37939	1540	18	9.75678	2	2	51	232	135	589	3.15835	835	1.84431	228	7	0	Applied Physics	0.39313	Materials	0.152672	Physics & Astronomy	0.572519	838	1665	224856
Zhang, Yi Zhou	King Abdullah University of Science and Technology	sau	46	2010	2020	74553	1210	19	5.74087	0	0	8	279	8	279	2.87398	1032	1.17248	45	0.0742	78323	1307	21	5.74087	0	0	8	309	8	309	2.90636	1077	1.21356	45	0	0	Nanoscience & Nanotechnology	0.681818	General Chemistry	0.0909091	Enabling & Strategic Technologies	0.772727	2092	2081	75210
Refat, Moamen S.	Taif University	sau	312	1997	2020	74768	369	7	5.4	9	28	143	179	253	304	2.87298	285	1.29474	153	0.2515	55331	493	8	6.28333	9	40	143	227	253	400	3.02941	326	1.51227	178	17	0	Chemical Physics	0.291096	Inorganic & Nuclear Chemistry	0.226027	Chemistry	0.547945	968	1186	73903
Stegeman, G. I.A.	King Fahd University of Petroleum and Minerals	sau	828	1966	2017	75091	612	11	5.69841	21	11	99	122	408	252	2.87147	494	1.23887	172	0.0347	85408	634	11	5.94841	21	11	99	124	408	261	2.87474	503	1.26044	177	0	1	Optics	0.403614	Optoelectronics & Photonics	0.388554	Physics & Astronomy	0.575301	448	376	56325
Kamal, Mohammad A.	King Abdulaziz University	sau	388	1994	2020	75136	1319	16	7.68824	22	1	50	52	165	462	2.87123	1260	1.04683	242	0.1259	63180	1509	17	7.99776	22	3	50	57	165	528	2.9828	1356	1.11283	271	2	3	Neurology & Neurosurgery	0.292899	Medicinal & Biomolecular Chemistry	0.198225	Clinical Medicine	0.573964	3440	3985	227881
Mai, Paul Martin	King Abdullah University of Science and Technology	sau	91	1997	2020	75221	536	11	7.03333	1	4	12	158	47	348	2.87079	362	1.48066	73	0.2141	64297	682	14	7.87857	1	4	12	169	47	424	2.97639	424	1.60849	76	0	0	Geochemistry & Geophysics	0.752941	Meteorology & Atmospheric Sciences	0.105882	Earth & Environmental Sciences	0.882353	1280	1420	70197
Ahamad, Tansir	King Saud University	sau	167	2006	2020	75395	1522	19	7.51654	0	0	27	84	58	383	2.86994	1155	1.31775	140	0.2465	50840	2020	23	9.92884	0	0	27	134	58	528	3.05863	1321	1.52914	150	4	0	Polymers	0.178344	Nanoscience & Nanotechnology	0.165605	Chemistry	0.369427	518	749	80670
AL-Ayadhi, Laila Y.	King Saud University	sau	110	2003	2020	75587	370	9	6.75833	13	24	28	88	74	246	2.86902	269	1.37546	83	0.234	71068	483	11	6.82543	13	25	28	93	74	279	2.94092	296	1.63176	86	0	0	Neurology & Neurosurgery	0.444444	General & Internal Medicine	0.138889	Clinical Medicine	0.861111	3801	4011	227881
Arasu, Mariadhas Valan	King Saud University	sau	193	2008	2020	76523	1269	16	8.82617	0	0	28	122	50	284	2.86456	849	1.4947	164	0.1657	66943	1521	18	9.74124	0	0	28	165	50	359	2.96225	926	1.64255	168	4	1	Organic Chemistry	0.120879	Biotechnology	0.10989	Biomedical Research	0.241758	1066	1192	111388
Lytras, Miltiadis	Effat University, Saudi Arabia	sau	183	2002	2020	76595	575	13	6.76667	10	1	81	214	146	478	2.86419	433	1.32794	91	0.1431	71978	671	14	7.46667	10	1	81	263	146	569	2.93644	482	1.39212	95	0	11	Education	0.360825	Business & Management	0.103093	Social Sciences	0.43299	555	637	58316
Bajic, Vladimir B.	King Abdullah University of Science and Technology	sau	252	1981	2020	77166	1570	17	6.93564	10	3	33	24	141	400	2.86147	1412	1.1119	168	0.1312	77355	1807	17	7.90956	10	3	33	26	141	468	2.91065	1531	1.18027	179	0	1	Bioinformatics	0.256881	Developmental Biology	0.233945	Biomedical Research	0.431193	241	244	18548
Sheweita, Salah A.	King Khalid University	sau	67	1990	2020	77915	266	11	5.93333	5	24	38	119	53	197	2.85771	256	1.03906	42	0.1392	85970	309	11	5.8	5	25	38	124	53	225	2.8722	275	1.12364	45	2	0	Toxicology	0.315789	Pharmacology & Pharmacy	0.245614	Biomedical Research	0.491228	361	320	45124
Khan, Haseeb A.	King Saud University	sau	242	1995	2020	77947	476	11	5.12024	26	21	68	119	96	185	2.85756	454	1.04846	120	0.2053	64822	599	12	5.82781	26	24	68	156	96	238	2.97337	488	1.22746	140	16	4	General Physics	0.140187	Toxicology	0.0700935	Clinical Medicine	0.242991	390	439	62527
Habib, Mohamed A.M.	King Fahd University of Petroleum and Minerals	sau	277	1975	2020	78329	753	12	6.94091	9	2	98	154	167	334	2.85569	669	1.12556	163	0.2732	56226	1036	15	8.08377	9	2	98	221	167	512	3.02372	718	1.4429	173	4	0	Energy	0.502618	Mechanical Engineering & Transports	0.235602	Enabling & Strategic Technologies	0.52356	1211	1713	186014
Gutub, Adnan	Umm Al Qura University	sau	43	1999	2020	79193	236	9	5.16667	5	43	24	136	37	204	2.85174	114	2.07018	33	0.2805	52597	328	11	6.78333	5	52	24	184	37	283	3.04709	133	2.46617	34	2	4	Artificial Intelligence & Image Processing	0.390244	Computer Hardware & Architecture	0.146341	Information & Communication Technologies	0.804878	1316	2003	215114
Aloui, Chaker	Prince Sultan University	sau	55	2005	2020	79201	326	11	6.33333	3	8	24	172	43	280	2.85171	266	1.22556	39	0.0298	88230	336	12	6.33333	3	8	24	178	43	288	2.86303	271	1.23985	40	1	1	Economics	0.42	Finance	0.26	Economics & Business	0.7	982	993	33447
Siddiqui, Khawar Sohail	King Fahd University of Petroleum and Minerals	sau	67	1993	2019	79382	319	9	4.7793	2	37	26	152	45	191	2.8508	271	1.17712	41	0.1163	84309	361	9	4.98883	2	39	26	162	45	213	2.87968	285	1.26667	48	0	0	Biotechnology	0.360656	Microbiology	0.278689	Biomedical Research	0.42623	326	297	50343
Bouchekara, Houssem	University of Hafr Al-Batin	sau	56	2008	2020	79619	325	9	4.58333	4	36	31	176	36	181	2.84973	244	1.33197	30	0.1047	72242	363	9	5.78333	4	41	31	200	36	206	2.93504	256	1.41797	35	2	3	Networking & Telecommunications	0.288462	Energy	0.230769	Information & Communication Technologies	0.346154	770	880	161179
Mustapha, K. A.	King Fahd University of Petroleum and Minerals	sau	45	2004	2020	79966	222	9	6.83333	7	23	20	138	40	205	2.84801	125	1.776	29	0.0711	75738	239	10	7.83333	7	27	20	144	40	219	2.91806	131	1.82443	32	0	0	Numerical & Computational Mathematics	0.906977	Geochemistry & Geophysics	0.0465116	Mathematics & Statistics	0.953488	192	187	14329
Khdeir, A. A.	King Saud University	sau	66	1986	2017	80029	205	7	6.66667	23	42	49	148	61	190	2.84767	156	1.3141	49	0.0049	95608	206	7	6.66667	23	42	49	148	61	191	2.8339	156	1.32051	49	0	0	Mechanical Engineering & Transports	0.53125	Materials	0.3125	Engineering	0.53125	946	760	92645
Vrouwenvelder, Johannes S.	King Abdullah University of Science and Technology	sau	122	1994	2020	80278	902	15	7.2925	0	0	24	134	69	554	2.84659	579	1.55786	105	0.1499	73491	1061	17	7.85361	0	0	24	176	69	645	2.92854	613	1.73083	110	0	1	Chemical Engineering	0.470588	Environmental Engineering	0.403361	Engineering	0.890756	509	541	55697
Mahfouz, Magdy M.	King Abdullah University of Science and Technology	sau	57	2005	2020	80792	575	13	5.92606	2	5	9	74	46	466	2.84417	401	1.43392	54	0.1494	73911	676	15	6.91848	2	5	9	75	46	562	2.92665	420	1.60952	55	0	0	Plant Biology & Botany	0.45098	Bioinformatics	0.117647	Biology	0.529412	1065	1185	113961
Bazi, Yakoub	King Saud University	sau	93	2004	2020	80917	707	14	7.58333	2	0	29	247	49	378	2.84363	638	1.10815	69	0.0794	92591	768	14	7.75	2	0	29	253	49	391	2.84561	661	1.16188	72	0	6	Geological & Geomatics Engineering	0.588889	Artificial Intelligence & Image Processing	0.144444	Engineering	0.655556	707	605	44176
Slimani, Y.	Imam Abdulrahman Bin Faisal university	sau	98	2013	2020	81722	891	12	5.84531	0	0	25	432	25	432	2.83989	542	1.64391	92	0.4734	34438	1692	22	9.6338	0	0	25	621	25	621	3.19046	655	2.58321	97	0	96	Materials	0.391753	General Physics	0.195876	Enabling & Strategic Technologies	0.463918	663	1545	177931
Al-Deyab, Salem S.	King Saud University College of Science	sau	481	2006	2019	81779	2879	23	10.9247	0	0	4	6	109	510	2.83959	2461	1.16985	355	0.1307	85318	3312	24	11.9073	0	0	4	6	109	580	2.87522	2661	1.24464	376	33	6	Energy	0.202247	Polymers	0.148315	Enabling & Strategic Technologies	0.408989	1908	1797	186014
Alkahtani, Badr Saad T.	Department of mathematics	sau	36	2014	2020	81781	251	7	5	6	51	27	139	35	249	2.83959	194	1.29381	26	0.0634	86340	268	8	5	6	52	27	146	35	266	2.87068	204	1.31373	26	3	1	Mechanical Engineering & Transports	0.181818	Mathematical Physics	0.151515	Physics & Astronomy	0.393939	858	774	92645
Shao, Yuanlong	King Abdullah University of Science and Technology	sau	37	2013	2020	81884	1198	13	3.434	0	0	6	630	7	631	2.83907	1092	1.09707	34	0.0799	79493	1302	15	3.934	0	0	6	663	7	664	2.90106	1138	1.14411	34	0	0	Nanoscience & Nanotechnology	0.638889	General Chemistry	0.0833333	Enabling & Strategic Technologies	0.75	2123	2287	75210
Alshatwi, Ali A.	King Saud University	sau	121	2002	2020	82794	457	10	5.90516	6	8	32	126	88	340	2.83499	420	1.0881	93	0.1506	86176	538	11	5.81587	6	8	32	134	88	398	2.87136	457	1.17724	99	7	1	Toxicology	0.156522	Oncology & Carcinogenesis	0.121739	Clinical Medicine	0.278261	362	339	45124
Attia, Sabry M.	King Saud University	sau	141	2001	2020	83112	377	9	5.3671	13	39	39	80	81	188	2.83347	333	1.13213	108	0.3489	60788	579	12	5.45087	13	45	39	100	81	294	2.99625	391	1.48082	121	2	0	Toxicology	0.244604	Immunology	0.165468	Clinical Medicine	0.52518	247	341	45124
Almusallam, Abdullah A.	King Fahd University of Petroleum and Minerals	sau	17	1994	2004	83756	221	8	3.78333	2	73	11	175	16	196	2.83076	209	1.05742	12	0	99664	221	8	3.78333	2	73	11	175	16	196	2.81888	209	1.05742	12	0	3	Building & Construction	0.733333	Civil Engineering	0.133333	Built Environment & Design	0.8	475	419	27014
Al-Whaibi, Mohamed H.	King Saud University College of Science	sau	32	1984	2018	84064	346	11	4.92619	2	56	5	64	9	132	2.82941	323	1.07121	26	0.0623	93737	369	11	5.29286	2	56	5	64	9	137	2.84085	332	1.11145	26	0	2	Plant Biology & Botany	0.72	Biotechnology	0.12	Biology	0.72	1362	1232	113961
Terkawi, Abdullah Sulieman	Department of Anesthesiology, King Farah Medical City	sau	91	2009	2020	84237	10714	33	2.40577	0	0	25	83	32	149	2.82876	9530	1.12424	70	0.1304	91903	12321	34	2.42505	0	0	25	89	32	155	2.84841	10389	1.18597	71	2	24	General & Internal Medicine	0.384615	Anesthesiology	0.333333	Clinical Medicine	0.910256	826	800	106795
Liu, Hui Hai	Aramco Services Company	sau	148	1996	2020	84254	411	9	5.83333	13	12	62	169	88	220	2.82869	341	1.20528	87	0.1199	77748	467	10	6.83333	13	13	62	186	88	244	2.90883	372	1.25538	91	0	0	Environmental Engineering	0.437037	Energy	0.214815	Engineering	0.651852	502	541	42482
Adil, Karim	King Abdullah University of Science and Technology	sau	87	2003	2019	84519	1480	20	4.5945	0	0	16	240	23	248	2.82759	1083	1.36657	59	0.0992	87423	1643	22	4.7945	0	0	16	258	23	267	2.86617	1142	1.4387	61	0	0	Inorganic & Nuclear Chemistry	0.289157	Organic Chemistry	0.253012	Chemistry	0.771084	484	456	57598
Al-Rubeaan, Khalid	King Saud University	sau	87	1991	2020	84531	435	12	5.05357	5	10	29	158	43	204	2.82756	410	1.06098	65	0.0543	94043	460	12	5.25357	5	10	29	170	43	216	2.83981	431	1.06729	66	1	5	Endocrinology & Metabolism	0.2125	General & Internal Medicine	0.2	Clinical Medicine	0.6375	1575	1427	69094
Mohiuddine, S. A.	King Abdulaziz University	sau	128	2006	2020	84874	303	10	6.91667	5	12	61	101	113	258	2.82611	155	1.95484	75	0.3176	49142	444	12	9	5	21	61	147	113	382	3.07035	196	2.26531	81	0	2	General Mathematics	0.448276	Applied Mathematics	0.301724	Mathematics & Statistics	0.896552	236	407	48314
Ahmed, Tarek A.	King Abdulaziz University	sau	41	2010	2020	85128	326	8	4.72619	4	26	22	198	27	208	2.82496	310	1.05161	33	0.1598	71676	388	9	5.92619	4	30	22	221	27	239	2.93795	334	1.16168	37	1	0	Pharmacology & Pharmacy	0.666667	Nanoscience & Nanotechnology	0.153846	Clinical Medicine	0.769231	430	521	94611
Tlaiss, Hayfaa A.	Alfaisal University	sau	26	2010	2020	85401	146	8	6.08333	12	71	23	123	24	131	2.82374	110	1.32727	25	0.0818	86924	159	8	6.58333	12	82	23	136	24	144	2.86833	114	1.39474	25	0	9	Business & Management	0.521739	Industrial Relations	0.26087	Economics & Business	0.782609	1489	1598	36319
Kalnis, Panos	King Abdullah University of Science and Technology	sau	112	1999	2020	85540	786	17	8.80952	0	0	12	67	69	474	2.82313	561	1.40107	71	0.0955	93755	869	18	8.80952	0	0	12	69	69	533	2.84077	581	1.4957	73	0	11	Information Systems	0.571429	Artificial Intelligence & Image Processing	0.180952	Information & Communication Technologies	0.895238	276	278	16581
Al-Muhsen, Saleh	King Saud University Medical College	sau	101	2004	2020	86003	927	19	3.81317	4	7	15	84	29	178	2.82115	741	1.25101	82	0.1448	91111	1084	21	3.90408	4	7	15	85	29	182	2.85145	833	1.30132	84	0	1	Immunology	0.336842	Allergy	0.157895	Clinical Medicine	0.852632	1869	1807	108509
Ali, Nadeem	King Abdulaziz University	sau	39	2010	2020	86292	683	14	4.55242	1	3	16	233	16	233	2.8199	515	1.32621	38	0.0566	92181	724	14	4.55242	1	4	16	248	16	248	2.84722	538	1.34572	38	0	0	Environmental Sciences	0.763158	Analytical Chemistry	0.105263	Earth & Environmental Sciences	0.789474	1122	1028	66925
Ahmed, A.	King Abdulaziz University	sau	134	1986	2020	87406	645	12	5.23307	1	6	28	94	77	321	2.815	542	1.19004	99	0.0733	94037	696	13	5.48315	1	6	28	95	77	337	2.83982	579	1.20207	99	3	1	Cardiovascular System & Hematology	0.27619	Obstetrics & Reproductive Medicine	0.133333	Clinical Medicine	0.8	2440	2262	152312
Madani, Tariq A.	King Abdulaziz University	sau	69	1997	2020	87839	343	9	4.66131	10	23	40	102	57	322	2.8133	264	1.29924	46	0.0902	95252	377	9	4.82381	10	24	40	108	57	356	2.83521	278	1.35612	47	0	0	Microbiology	0.396825	General & Internal Medicine	0.174603	Biomedical Research	0.507937	1954	1835	134369
Salah, Numan	King Abdulaziz University	sau	120	2003	2020	87881	391	9	5.15	3	15	58	184	62	191	2.81317	322	1.21429	81	0.1518	80388	461	10	5.99286	3	15	58	213	62	223	2.89703	349	1.32092	88	5	0	Applied Physics	0.362832	Nanoscience & Nanotechnology	0.20354	Physics & Astronomy	0.451327	1825	1979	224856
Gasparini, Nicola	King Abdullah University of Science and Technology	sau	62	2014	2020	87927	1476	18	4.21292	0	0	12	280	12	280	2.81301	1011	1.45994	59	0.1434	81301	1723	19	4.92125	0	0	12	336	12	336	2.89272	1092	1.57784	60	0	0	Nanoscience & Nanotechnology	0.645161	Energy	0.0967742	Enabling & Strategic Technologies	0.870968	2180	2467	75210
Al-Gahtani, Said S.	King Khalid University	sau	16	1999	2016	88098	185	7	5.5	6	70	9	139	9	139	2.8123	168	1.10119	14	0	105118	185	7	5.5	6	70	9	139	9	139	2.79865	168	1.10119	14	0	3	Information Systems	0.8125	Artificial Intelligence & Image Processing	0.125	Information & Communication Technologies	0.9375	309	287	16581
Jónsson, Sigurjón	King Abdullah University of Science and Technology	sau	73	1997	2020	88251	361	9	5.77543	4	14	16	139	45	222	2.81171	290	1.24483	50	0.1466	90876	423	10	5.80877	4	15	16	143	45	245	2.85244	316	1.33861	54	0	0	Geochemistry & Geophysics	0.458333	Meteorology & Atmospheric Sciences	0.222222	Earth & Environmental Sciences	0.680556	1737	1647	70197
Alfares, Hesham	King Fahd University of Petroleum and Minerals	sau	49	1995	2020	88671	204	6	5	25	55	42	188	48	203	2.81007	185	1.1027	37	0.0286	100870	210	6	5	25	60	42	194	48	209	2.81427	186	1.12903	39	0	3	Operations Research	0.755556	Industrial Engineering & Automation	0.0888889	Engineering	0.844444	549	501	23455
Matouk, A. E.	Majmaah University	sau	27	2006	2019	89385	170	9	6.61667	7	40	12	94	19	150	2.8069	124	1.37097	23	0.2166	77091	217	10	6.86667	7	51	12	119	19	188	2.91181	134	1.6194	26	0	1	Mathematical Physics	0.185185	Fluids & Plasmas	0.185185	Physics & Astronomy	0.518519	48	55	4956
Ezz-Eldien, S. S.	King Saud University	sau	36	2011	2020	89452	323	10	5.83333	4	21	11	66	23	257	2.80668	196	1.64796	33	0.1884	61679	398	12	7.15833	4	33	11	96	23	305	2.99131	209	1.90431	33	0	0	Applied Mathematics	0.277778	Numerical & Computational Mathematics	0.166667	Mathematics & Statistics	0.5	209	256	15805
Attia, Youssef A.	King Abdulaziz University	sau	115	1993	2020	91200	394	10	5.37811	1	4	77	279	86	284	2.79913	278	1.41727	89	0.2394	73598	518	12	6.11145	1	4	77	367	86	380	2.92809	309	1.67638	97	4	0	Dairy & Animal Science	0.897196	Fisheries	0.0373832	Agriculture, Fisheries & Forestry	0.943925	174	201	48043
Solomon, Moses M.	King Fahd University of Petroleum and Minerals	sau	53	2010	2020	91409	549	14	7.05952	0	0	17	234	32	376	2.79836	404	1.35891	50	0.2055	80599	691	15	8.05952	0	0	17	307	32	475	2.89604	430	1.60698	52	1	2	Polymers	0.32	Chemical Engineering	0.16	Chemistry	0.4	821	920	80670
Mujeebu, M. Abdul	Imam Abdulrahman Bin Faisal university	sau	68	2008	2019	91868	295	9	4.94167	2	19	19	161	31	207	2.79665	241	1.22407	50	0.0867	99999	323	10	4.85833	2	19	19	169	31	217	2.81758	254	1.27165	54	0	6	Mechanical Engineering & Transports	0.4	Energy	0.261538	Engineering	0.492308	982	845	92645
Johansson, Bengt	King Abdullah University of Science and Technology	sau	370	1993	2020	92044	790	11	6.75119	6	9	10	19	239	476	2.7959	459	1.72113	210	0.2665	75409	1077	14	7.80357	6	9	10	19	239	654	2.91961	526	2.04753	239	0	0	Energy	0.805714	Mechanical Engineering & Transports	0.131429	Enabling & Strategic Technologies	0.817143	1666	2044	186014
Shamim, Atif	King Abdullah University of Science and Technology	sau	207	2004	2019	92399	635	12	8.67738	1	3	20	30	162	452	2.79428	541	1.17375	110	0.1241	98115	725	13	8.51071	1	3	20	34	162	511	2.82443	595	1.21849	119	0	4	Networking & Telecommunications	0.779412	Electrical & Electronic Engineering	0.0735294	Information & Communication Technologies	0.779412	1074	1018	161179
Malik, M. Y.	King Khalid University	sau	162	2009	2020	92421	841	14	7.91667	0	0	25	157	60	270	2.79417	423	1.98818	137	0.4196	51201	1449	19	11.3762	0	0	25	223	60	450	3.05606	516	2.80814	144	1	2	Applied Physics	0.322981	Mechanical Engineering & Transports	0.124224	Physics & Astronomy	0.583851	1126	2092	224856
Asea, Alexzander A.A.	Imam Abdulrahman Bin Faisal university	sau	96	1990	2017	92701	388	8	3.99448	10	20	25	180	48	271	2.79307	340	1.14118	55	0.0513	99310	409	9	4.16948	10	20	25	182	48	276	2.82015	356	1.14888	56	1	0	Immunology	0.26506	Oncology & Carcinogenesis	0.216867	Clinical Medicine	0.674699	2007	1926	108509
Da'na, Enshirah	King Faisal University	sau	13	2008	2020	92752	196	7	4	1	88	9	149	10	163	2.7929	181	1.08287	11	0.0392	107621	204	7	4	1	88	9	153	10	168	2.78977	184	1.1087	11	0	0	Chemical Engineering	0.538462	Environmental Engineering	0.0769231	Engineering	0.615385	773	637	55697
Al-Turki, Y.	King Abdulaziz University	sau	101	1989	2020	93907	538	13	5.80833	17	14	24	18	61	429	2.78835	502	1.07171	57	0.1018	100709	599	14	5.91036	17	14	24	19	61	465	2.81492	554	1.08123	59	8	3	Electrical & Electronic Engineering	0.309524	Energy	0.214286	Engineering	0.309524	363	346	87611
Imran, Muhammed	King Saud University	sau	195	2010	2020	94584	1515	21	7.91071	0	0	15	37	47	254	2.78564	1348	1.12389	147	0.1588	84330	1801	23	8.9869	0	0	15	50	47	307	2.87958	1487	1.21116	159	2	41	Networking & Telecommunications	0.647727	Distributed Computing	0.0681818	Information & Communication Technologies	0.835227	921	1043	161179
Gojobori, Takashi	King Abdullah University of Science and Technology	sau	437	1979	2020	94635	1568	15	6.66137	8	2	27	19	197	451	2.78548	1465	1.07031	211	0.09	102845	1723	16	6.86192	8	2	27	20	197	470	2.80705	1595	1.08025	219	0	1	Developmental Biology	0.446483	Evolutionary Biology	0.11315	Biomedical Research	0.648318	2809	2715	105600
Ebaid, Abdelhalim	University of Tabuk	sau	88	2006	2020	94823	208	8	5.5	20	51	47	91	76	155	2.78478	198	1.05051	44	0.2409	74528	274	10	5.7	20	62	47	123	76	208	2.92372	219	1.25114	57	7	0	Applied Mathematics	0.189873	General Physics	0.189873	Physics & Astronomy	0.443038	250	273	15805
Abnisa, Faisal	King Abdulaziz University	sau	38	2011	2020	94918	735	16	6	0	0	11	252	11	252	2.78443	635	1.15748	33	0.0625	109868	784	16	6	0	0	11	261	11	261	2.78217	649	1.20801	36	0	1	Energy	0.513514	Materials	0.135135	Enabling & Strategic Technologies	0.702703	2492	2116	186014
Bahaidarah, Haitham M.S.	King Fahd University of Petroleum and Minerals	sau	40	2005	2020	95280	252	8	4.81667	4	23	20	162	32	229	2.78306	220	1.14545	26	0.0418	111288	263	8	4.81667	4	23	20	162	32	238	2.77735	228	1.15351	28	1	1	Energy	0.444444	Applied Physics	0.277778	Enabling & Strategic Technologies	0.472222	2530	2127	186014
Kolsi, Lioua	University of Hail	sau	91	2005	2020	95787	825	13	5.7	3	4	18	85	30	195	2.78119	489	1.68712	69	0.2514	63685	1102	15	5.95	3	9	18	128	30	288	2.97997	575	1.91652	75	0	0	Mechanical Engineering & Transports	0.542169	Energy	0.192771	Engineering	0.60241	656	872	92645
Yin, J.	King Abdullah University of Science and Technology	sau	74	2013	2020	95953	1176	20	4.92235	0	0	13	196	13	196	2.78055	932	1.2618	56	0.1289	95495	1350	21	5.24937	0	0	13	231	13	231	2.83434	1011	1.33531	60	0	0	Nanoscience & Nanotechnology	0.277778	Physical Chemistry	0.25	Enabling & Strategic Technologies	0.402778	2591	2704	75210
Murugan, Avaniyapuram Kannan	King Faisal Specialist Hospital and Research Centre	sau	45	2008	2019	96515	460	11	5.66403	2	8	20	144	20	144	2.77839	363	1.26722	40	0.098	92926	510	12	5.918	2	9	20	171	20	171	2.84424	375	1.36	40	0	0	Oncology & Carcinogenesis	0.547619	Endocrinology & Metabolism	0.214286	Clinical Medicine	0.857143	3115	3335	230678
Shannag, M. J.	King Saud University	sau	36	1995	2020	96790	180	6	5.16667	4	67	20	134	31	170	2.7773	159	1.13208	28	0.027	113878	185	6	5.16667	4	67	20	136	31	172	2.769	163	1.13497	28	0	0	Building & Construction	0.588235	Civil Engineering	0.176471	Built Environment & Design	0.588235	552	481	27014
Almessiere, M. A.	Imam Abdulrahman Bin Faisal university	sau	122	2015	2020	96844	775	10	5.55523	3	1	54	275	70	308	2.77702	568	1.36444	97	0.4728	29954	1470	19	8.84448	3	1	54	729	70	779	3.23701	707	2.07921	109	0	80	Materials	0.35	Applied Physics	0.241667	Enabling & Strategic Technologies	0.458333	580	1876	177931
Abu-Zied, Bahaa Mohamed	King Abdulaziz University	sau	64	1994	2019	96874	231	8	5.58333	8	19	41	179	47	181	2.7769	191	1.20942	48	0.2892	63665	325	11	6.95	8	25	41	229	47	233	2.98008	225	1.44444	54	2	0	Physical Chemistry	0.316667	Materials	0.233333	Chemistry	0.433333	355	574	32198
Muhammad, Taseer	King Khalid University	sau	102	2015	2020	97044	951	17	8.55	0	0	5	116	9	145	2.77629	474	2.00633	96	0.3526	62246	1469	21	11.9833	0	0	5	165	9	205	2.9883	596	2.46477	100	0	1	Applied Physics	0.284314	General Physics	0.176471	Physics & Astronomy	0.647059	1394	2207	224856
Irfan, Ahmad	King Khalid University	sau	169	2008	2020	97282	533	11	5.81039	10	5	64	106	90	248	2.77544	349	1.52722	110	0.3964	27828	883	14	8.32825	10	30	64	275	90	470	3.26122	420	2.10238	131	1	1	Chemical Physics	0.305389	General Chemistry	0.107784	Physics & Astronomy	0.443114	536	1477	73903
Al-Aqeeli, N.	King Fahd University of Petroleum and Minerals	sau	110	2003	2020	97408	450	9	5.6623	6	16	18	50	66	318	2.77501	420	1.07143	71	0.2574	88777	606	11	5.89127	6	16	18	52	66	399	2.86083	468	1.29487	84	1	2	Materials	0.416667	Mechanical Engineering & Transports	0.0740741	Enabling & Strategic Technologies	0.601852	1734	1893	177931
Balkhy, Hanan H.	King Saud bin Abdulaziz University for Health Sciences	sau	149	1998	2020	97457	838	15	5.23875	6	2	42	99	80	245	2.7748	649	1.29122	106	0.1253	91264	958	17	5.91055	6	2	42	115	80	277	2.85085	692	1.38439	109	0	2	Microbiology	0.469697	Epidemiology	0.181818	Biomedical Research	0.507576	1873	2033	134369
Gandhidasan, P.	King Fahd University of Petroleum and Minerals	sau	127	1977	2018	97636	392	9	5.78333	25	25	61	70	87	149	2.77413	331	1.18429	59	0.0369	106940	407	10	5.98333	25	25	61	70	87	150	2.79223	337	1.20772	61	1	2	Energy	0.492537	Mechanical Engineering & Transports	0.179104	Enabling & Strategic Technologies	0.492537	2421	2182	186014
Pham, Tuan D.	Prince Mohammad Bin Fahd University	sau	287	1993	2020	97934	221	6	5.70833	87	55	171	100	240	177	2.77311	213	1.03756	73	0.1299	79945	254	7	6.54167	87	73	171	127	240	209	2.89901	229	1.10917	79	4	3	Artificial Intelligence & Image Processing	0.529644	Biomedical Engineering	0.0750988	Information & Communication Technologies	0.624506	1945	2439	215114
Alsarra, Ibrahim A.	King Saud University	sau	138	2002	2020	98188	367	8	4.79167	5	25	26	75	104	292	2.77219	304	1.20724	104	0.1771	86508	446	9	5.9996	5	25	26	78	104	353	2.87004	341	1.30792	111	1	0	Pharmacology & Pharmacy	0.408759	Chemical Physics	0.182482	Clinical Medicine	0.452555	534	623	94611
Sarhan, Ahmed A.D.	King Fahd University of Petroleum and Minerals	sau	154	2001	2020	98487	758	14	8.82619	2	4	14	28	48	169	2.77115	629	1.20509	117	0.079	110898	823	14	8.82619	2	4	14	30	48	189	2.7787	657	1.25266	122	7	5	Industrial Engineering & Automation	0.411348	Materials	0.269504	Engineering	0.58156	1132	989	87535
Aljundi, Isam H.	King Fahd University of Petroleum and Minerals	sau	27	1998	2020	98693	151	6	5.83333	5	87	10	102	19	138	2.77031	151	1	23	0	117798	151	6	5.83333	5	87	10	102	19	138	2.75646	151	1	23	0	1	Chemical Engineering	0.481481	Energy	0.185185	Engineering	0.555556	857	682	55697
Bukhari, Syed Nasir Abbas	Jouf University	sau	111	2012	2020	98751	697	14	6.71522	0	0	19	138	67	433	2.77009	593	1.17538	91	0.1848	91480	855	15	7.97295	0	0	19	150	67	512	2.8501	666	1.28378	97	1	1	Medicinal & Biomolecular Chemistry	0.398148	Organic Chemistry	0.157407	Chemistry	0.62963	327	342	80622
Tabbara, Khalid F.	King Saud University Medical College	sau	262	1971	2020	99314	365	7	4.1566	40	38	124	108	201	223	2.76801	322	1.13354	101	0.0665	111759	391	7	4.23993	40	38	124	112	201	239	2.77592	343	1.13994	105	0	2	Ophthalmology & Optometry	0.858407	General & Internal Medicine	0.0619469	Clinical Medicine	0.99115	585	514	52338
Salama, Khaled Nabil	King Abdullah University of Science and Technology	sau	247	1997	2020	100469	984	16	8.5168	1	0	17	26	160	661	2.76363	797	1.23463	143	0.1961	95566	1224	17	9.4668	1	0	17	29	160	820	2.83403	902	1.35698	162	0	5	Electrical & Electronic Engineering	0.375	Networking & Telecommunications	0.158333	Engineering	0.425	343	373	87611
Alajlan, Naif	King Saud University	sau	120	2004	2020	101934	739	15	6.16667	7	2	22	71	66	219	2.75793	675	1.09481	87	0.0966	114359	818	15	6.16667	7	2	22	75	66	244	2.76752	719	1.13769	94	1	6	Artificial Intelligence & Image Processing	0.457627	Geological & Geomatics Engineering	0.245763	Information & Communication Technologies	0.533898	2731	2522	215114
Shahzad, Naseer	King Abdulaziz University	sau	305	1992	2019	102010	457	10	6.41667	21	7	61	45	269	400	2.75761	334	1.36826	129	0.149	102917	537	11	6.41667	21	7	61	54	269	461	2.8068	370	1.45135	139	5	1	Applied Mathematics	0.48913	General Mathematics	0.318841	Mathematics & Statistics	0.934783	321	303	15805
Bouchama, Abderrezak	King Saud bin Abdulaziz University for Health Sciences	sau	56	1988	2020	102831	365	10	4.13553	3	8	25	194	36	265	2.75472	301	1.21262	35	0.042	114453	381	11	4.13553	3	8	25	195	36	270	2.76718	314	1.21338	35	0	0	Emergency & Critical Care Medicine	0.357143	Physiology	0.107143	Clinical Medicine	0.678571	337	309	28564
Sabir, Syed	King Saud University	sau	20	2001	2016	103261	149	5	4.33333	14	130	18	146	19	149	2.75328	137	1.08759	13	0	122757	149	5	4.33333	14	130	18	146	19	149	2.74101	137	1.08759	13	0	0	Materials	0.444444	Mining & Metallurgy	0.166667	Enabling & Strategic Technologies	0.444444	2485	2027	177931
Saba, Tanzila	Prince Sultan University	sau	183	2009	2020	103465	606	12	5.4881	7	8	27	45	83	250	2.75254	523	1.1587	127	0.5363	24034	1307	18	9.51548	7	24	27	147	83	542	3.30875	625	2.0912	152	10	28	Artificial Intelligence & Image Processing	0.333333	Microscopy	0.134503	Information & Communication Technologies	0.48538	640	2564	215114
Khulief, Yehia	King Fahd University of Petroleum and Minerals	sau	90	1984	2019	103686	229	8	4.75	14	26	50	142	74	186	2.75175	192	1.19271	46	0.0087	123110	231	8	4.75	14	26	50	142	74	187	2.74002	193	1.19689	46	0	0	Mechanical Engineering & Transports	0.295082	Design Practice & Management	0.180328	Engineering	0.47541	1206	949	92645
Elsawy, Hesham	King Fahd University of Petroleum and Minerals	sau	88	2011	2020	105012	552	13	6.2	0	0	19	282	20	287	2.7469	435	1.26897	60	0.1598	101654	657	14	6.98333	0	0	19	316	20	322	2.81135	466	1.40987	70	0	3	Networking & Telecommunications	1		0.047619	Information & Communication Technologies	1	1116	1164	161179
Gabal, M. A.	King Abdulaziz University	sau	54	2009	2020	105254	218	7	5.86667	5	13	45	203	47	211	2.74617	183	1.19126	44	0.1484	108869	256	7	5.86667	5	15	45	232	47	240	2.78548	195	1.31282	47	1	0	Materials	0.339623	Applied Physics	0.264151	Enabling & Strategic Technologies	0.396226	2195	2066	177931
Ahmed, Sameh E.	King Khalid University	sau	79	2008	2020	105321	388	10	6.10833	5	5	28	105	59	269	2.74596	326	1.19018	59	0.2177	87638	496	12	6.94167	5	5	28	136	59	340	2.86535	360	1.37778	64	0	1	Mechanical Engineering & Transports	0.644737	Chemical Engineering	0.0789474	Engineering	0.789474	871	966	92645
Abbas, Qaisar	Al-Imam Muhammad Ibn Saud Islamic University	sau	57	1991	2020	106297	203	8	5.26667	5	17	34	169	50	195	2.74243	173	1.17341	39	0.0773	114435	220	8	5.26667	5	20	34	182	50	212	2.76726	183	1.20219	40	6	6	Artificial Intelligence & Image Processing	0.183673	Dermatology & Venereal Diseases	0.142857	Information & Communication Technologies	0.326531	2734	2628	215114
Alelaiwi, Abdulhameed	King Saud University	sau	102	2011	2020	106377	515	12	5.6119	6	15	10	32	54	183	2.74215	508	1.01378	75	0.1256	108427	589	12	6.40476	6	15	10	32	54	221	2.78696	569	1.03515	75	6	14	Networking & Telecommunications	0.336957	Distributed Computing	0.217391	Information & Communication Technologies	0.869565	1204	1180	161179
Al-Ahmari, Abdulrahman M.	King Saud University	sau	211	1999	2020	106465	415	9	5.13333	15	17	31	63	120	225	2.7418	377	1.1008	113	0.3049	77276	597	11	6.725	15	18	31	69	120	332	2.91097	473	1.26216	129	8	1	Industrial Engineering & Automation	0.228261	Materials	0.173913	Engineering	0.565217	812	1069	87535
Agustí, Susana	King Abdullah University of Science and Technology	sau	206	1987	2020	106588	736	11	5.89424	2	3	32	73	96	283	2.74135	643	1.14463	152	0.1894	98359	908	12	6.74659	2	3	32	82	96	347	2.82355	725	1.25241	163	0	0	Marine Biology & Hydrobiology	0.538462	Meteorology & Atmospheric Sciences	0.153846	Biology	0.582418	704	719	37726
Abu El-Asrar, Ahmed	King Saud University	sau	200	1987	2020	107042	434	8	4.79405	12	3	134	267	182	388	2.73982	343	1.26531	127	0.208	84153	548	10	5.98929	12	3	134	330	182	481	2.88043	366	1.49727	129	0	0	Ophthalmology & Optometry	0.804734	Immunology	0.0650888	Clinical Medicine	0.95858	409	551	52338
Mokheimer, Esmail	King Fahd University of Petroleum and Minerals	sau	103	1995	2020	108035	345	10	5.94167	10	12	36	82	72	156	2.73609	322	1.07143	63	0.1844	94368	423	11	6.98452	10	12	36	101	72	200	2.83846	356	1.1882	67	2	0	Energy	0.604396	Mechanical Engineering & Transports	0.252747	Enabling & Strategic Technologies	0.615385	2130	2440	186014
Rezk, Hegazy	Prince Sattam Bin Abdulaziz University	sau	62	2013	2020	109136	362	10	5.91667	3	3	26	156	37	281	2.73218	304	1.19079	43	0.4133	39140	617	13	9.11667	3	13	26	273	37	454	3.14757	354	1.74294	51	0	8	Energy	0.689655	Electrical & Electronic Engineering	0.0689655	Enabling & Strategic Technologies	0.689655	826	2471	186014
Khalid, Muhammad	King Fahd University of Petroleum and Minerals	sau	96	2009	2020	109192	317	10	6.75	3	5	31	120	65	191	2.73197	277	1.1444	39	0.2173	90229	405	13	7.33333	3	5	31	152	65	242	2.85502	302	1.34106	50	0	1	Energy	0.418605	Electrical & Electronic Engineering	0.290698	Engineering	0.465116	2024	2472	186014
Daffonchio, Daniele	King Abdullah University of Science and Technology	sau	240	1990	2020	109203	1286	16	6.39539	1	0	18	33	96	586	2.73194	1025	1.25463	192	0.1644	101468	1539	18	6.86075	1	0	18	43	96	681	2.81204	1114	1.38151	199	0	1	Microbiology	0.528846	Biotechnology	0.100962	Biomedical Research	0.596154	2089	2273	134369
Di Fabrizio, Enzo	King Abdullah University of Science and Technology	sau	475	1989	2019	109311	1511	17	6.05034	4	0	37	25	250	663	2.73148	1399	1.08006	207	0.1497	102117	1777	18	6.92601	4	0	37	31	250	788	2.8096	1529	1.1622	225	1	0	Applied Physics	0.341629	Nanoscience & Nanotechnology	0.138009	Physics & Astronomy	0.545249	2399	2518	224856
Tawancy, H. M.	King Fahd University of Petroleum and Minerals	sau	163	1975	2020	109487	179	6	4.9	68	47	141	151	149	154	2.73083	162	1.10494	67	0.2009	97542	224	6	4.9	68	69	141	196	149	199	2.82662	170	1.31765	82	0	0	Materials	0.739583	Mechanical Engineering & Transports	0.208333	Enabling & Strategic Technologies	0.78125	1937	2167	177931
Ahmad, Niyaz	Imam Abdulrahman Bin Faisal university	sau	65	2010	2020	109635	288	10	4.92103	1	7	26	190	33	199	2.73033	202	1.42574	50	0.28	68095	400	13	5.56508	1	13	26	273	33	295	2.95624	233	1.71674	53	2	0	Pharmacology & Pharmacy	0.370968	Analytical Chemistry	0.209677	Chemistry	0.467742	398	712	94611
Alhussein, Musaed	King Saud University	sau	41	2013	2019	110086	202	9	5.9	3	30	14	84	19	112	2.72882	191	1.05759	28	0.2519	103402	270	10	6.55833	3	30	14	93	19	125	2.80503	250	1.08	29	0	5	Networking & Telecommunications	0.425	Electrical & Electronic Engineering	0.2	Information & Communication Technologies	0.6	1135	1229	161179
Abusorrah, Abdullah	King Abdulaziz University	sau	52	2003	2020	110128	675	16	5.925	3	4	7	14	25	487	2.72868	537	1.25698	42	0.0866	119951	739	16	5.975	3	4	7	17	25	529	2.74951	575	1.28522	42	2	5	Electrical & Electronic Engineering	0.431373	Energy	0.411765	Engineering	0.45098	455	416	87611
Goosen, Mattheus F.A.	Alfaisal University	sau	162	1979	2019	110476	547	10	4.79131	13	4	36	111	116	330	2.72749	503	1.08748	82	0.0301	129832	564	10	4.79888	13	4	36	111	116	339	2.71976	513	1.09942	83	2	1	Chemical Engineering	0.360656	Energy	0.131148	Engineering	0.491803	956	775	55697
Nijhuis, T. Alexander	Saudi Basic Industries Corporation	sau	149	1997	2019	111184	662	13	6.15794	1	0	39	150	82	374	2.72497	507	1.30572	109	0.0307	127190	683	13	6.55079	1	0	39	150	82	377	2.72765	521	1.31094	109	0	0	Chemical Engineering	0.380282	Physical Chemistry	0.316901	Chemistry	0.471831	931	782	55697
Hoteit, Hussein	King Abdullah University of Science and Technology	sau	43	1999	2020	111216	227	8	5.93333	2	10	25	172	32	186	2.72487	195	1.1641	32	0.081	126755	247	8	5.6	2	11	25	185	32	201	2.72888	206	1.19903	33	0	0	Energy	0.547619	Environmental Engineering	0.119048	Enabling & Strategic Technologies	0.547619	2934	2518	186014
De, Sudipta	King Abdullah University of Science and Technology	sau	38	2011	2019	111342	642	13	5.11111	0	0	13	296	13	296	2.72444	601	1.06822	33	0.0776	118420	696	13	5.91111	0	0	13	303	13	303	2.75433	634	1.09779	34	0	1	Organic Chemistry	0.472222	Physical Chemistry	0.166667	Chemistry	0.722222	1963	1805	111388
Doumith, Michel	King Saud bin Abdulaziz University for Health Sciences	sau	92	2004	2020	112279	1054	15	4.98934	0	0	12	203	12	203	2.72116	927	1.137	84	0.0754	117358	1140	16	5.54405	0	0	12	211	12	211	2.75795	978	1.16564	84	0	1	Microbiology	0.898876	Epidemiology	0.0337079	Biomedical Research	0.921348	2425	2341	134369
Mariod, Abdalbasit Adam	University of Jeddah	sau	91	2004	2020	112396	342	9	4.45476	8	11	50	144	65	203	2.72082	318	1.07547	68	0.063	116210	365	10	4.82976	8	11	50	148	65	219	2.76152	330	1.10606	69	1	1	Food Science	0.358974	Nutrition & Dietetics	0.333333	Agriculture, Fisheries & Forestry	0.358974	794	776	48453
Khan, Zaheer	King Abdulaziz University	sau	189	1970	2020	112661	419	9	4.76667	3	4	59	145	166	377	2.71986	340	1.23235	107	0.095	96655	463	10	5.76667	3	6	59	158	166	412	2.82984	353	1.31161	109	2	0	Chemical Physics	0.444444	Inorganic & Nuclear Chemistry	0.205556	Chemistry	0.466667	1565	1705	73903
Wang, Shaofei	King Abdullah University of Science and Technology	sau	57	2012	2020	112975	865	17	4.20685	0	0	8	234	10	234	2.71872	571	1.51489	51	0.1707	101017	1043	19	4.90685	0	0	8	282	10	282	2.81367	617	1.69044	51	0	0	Chemical Engineering	0.473684	Nanoscience & Nanotechnology	0.22807	Engineering	0.473684	724	801	55697
Szekely, Gyorgy	King Abdullah University of Science and Technology	sau	50	2008	2020	113482	742	14	5.904	1	0	17	121	37	363	2.71706	516	1.43798	47	0.0995	115781	824	15	6.154	1	0	17	141	37	417	2.76284	550	1.49818	48	0	0	Organic Chemistry	0.304348	Chemical Engineering	0.217391	Chemistry	0.565217	1912	1847	111388
Abdallah, Basem M.	King Faisal University	sau	69	1999	2020	114053	334	10	5.81244	2	10	27	108	32	123	2.71523	316	1.05696	51	0.2691	79785	457	13	5.99815	2	13	27	173	32	190	2.89975	347	1.317	58	0	0	Endocrinology & Metabolism	0.19697	Biochemistry & Molecular Biology	0.19697	Biomedical Research	0.484848	1343	1886	69094
Ramli, Makbul A.M.	King Abdulaziz University	sau	81	2004	2018	114109	432	13	5.23333	1	0	35	308	60	356	2.71506	388	1.1134	38	0.0204	133982	441	13	5.23333	1	0	35	315	60	365	2.70756	392	1.125	42	0	3	Energy	0.3375	Electrical & Electronic Engineering	0.2875	Engineering	0.375	3113	2577	186014
Fazal, M. A.	University of Jeddah	sau	46	2010	2020	114564	457	14	6.62619	0	0	16	202	23	246	2.71351	282	1.62057	42	0.0558	128805	484	14	6.87619	0	0	16	213	23	262	2.72294	286	1.69231	42	0	2	Energy	0.434783	Materials	0.130435	Enabling & Strategic Technologies	0.586957	2980	2596	186014
Koubaa, Anis	Prince Sultan University	sau	121	2002	2020	114629	482	12	5.25635	1	5	38	96	53	164	2.71336	407	1.18428	72	0.1789	96704	587	13	5.94921	1	6	38	132	53	208	2.82965	439	1.33713	82	0	10	Networking & Telecommunications	0.416667	Artificial Intelligence & Image Processing	0.231481	Information & Communication Technologies	0.777778	1054	1290	161179
Assiri, Abdullah	Ministry of Health Saudi Arabia	sau	112	2009	2020	114662	1090	14	4.95174	0	0	10	187	22	233	2.71327	809	1.34734	88	0.2467	105829	1447	17	4.93358	0	0	10	220	22	279	2.79628	997	1.45135	92	0	2	Microbiology	0.354839	Tropical Medicine	0.11828	Biomedical Research	0.419355	2178	2394	134369
Mothana, Ramzi A.	King Saud University College of Pharmacy	sau	75	2000	2020	114754	271	9	4.92821	2	13	25	140	30	159	2.71293	240	1.12917	58	0.0875	128910	297	9	4.92821	2	13	25	152	30	171	2.72259	255	1.16471	59	3	0	Pharmacology & Pharmacy	0.197183	Complementary & Alternative Medicine	0.15493	Clinical Medicine	0.380282	849	760	94611
Wang, Sheng	King Abdullah University of Science and Technology	sau	59	2008	2020	115140	738	11	4.85	0	0	15	320	21	338	2.71171	588	1.2551	40	0.0752	109873	798	13	5.49286	0	0	15	349	21	368	2.78216	608	1.3125	43	0	2	Bioinformatics	0.56	Developmental Biology	0.18	Enabling & Strategic Technologies	0.56	353	358	18548
Al-Hadhrami, Luai M.	King Fahd University of Petroleum and Minerals	sau	97	2001	2017	115577	401	8	5.28333	4	20	17	50	73	211	2.71032	381	1.05249	61	0.0609	123737	427	8	5.95	4	20	17	51	73	229	2.73802	393	1.08651	63	4	1	Energy	0.354839	Mechanical Engineering & Transports	0.311828	Enabling & Strategic Technologies	0.505376	2857	2624	186014
Ansari, Mohammad Omaish	King Abdulaziz University	sau	68	2011	2020	115754	798	15	6.86071	0	0	21	147	23	151	2.70975	713	1.11921	59	0.0993	108416	886	16	7.89643	0	0	21	179	23	185	2.78699	753	1.17663	63	0	2	Organic Chemistry	0.153846	General Chemistry	0.123077	Chemistry	0.507692	1783	1879	111388
Galadima, Ahmad	King Fahd University of Petroleum and Minerals	sau	35	2009	2020	115828	345	11	7.25	0	0	22	254	29	328	2.70953	329	1.04863	31	0.146	105704	404	12	8.75	0	0	22	297	29	375	2.79669	349	1.15759	32	3	1	Energy	0.40625	Polymers	0.1875	Enabling & Strategic Technologies	0.53125	2391	2627	186014
Eltamaly, Ali M.	King Saud University	sau	81	1999	2020	116217	254	9	5.41667	19	11	53	112	68	193	2.7083	217	1.17051	50	0.3504	52035	391	12	7.16667	19	33	53	188	68	291	3.0507	250	1.564	57	2	3	Energy	0.557143	Electrical & Electronic Engineering	0.271429	Enabling & Strategic Technologies	0.557143	1123	2641	186014
Taha, Muhammad	Imam Abdulrahman Bin Faisal university	sau	198	2008	2020	116347	699	10	5.84654	0	0	70	291	73	295	2.70788	379	1.84433	156	0.3953	69033	1156	15	7.32025	0	0	70	445	73	450	2.95126	449	2.57461	168	2	2	Organic Chemistry	0.451282	Medicinal & Biomolecular Chemistry	0.312821	Chemistry	0.989744	1105	1892	111388
Al-Zahrani, Saeed M.	King Saud University	sau	157	1994	2020	116377	389	10	4.90877	7	19	28	51	79	163	2.70777	368	1.05707	104	0.1119	127657	438	10	5.17662	7	19	28	51	79	181	2.7263	395	1.10886	109	0	1	Polymers	0.269737	Energy	0.177632	Chemistry	0.447368	1347	1207	80670
Gasem, Zuhair M.	King Fahd University of Petroleum and Minerals	sau	83	1995	2020	116525	642	13	7.08333	3	6	8	9	46	430	2.70734	540	1.18889	60	0.1034	119864	716	14	7.91667	3	6	8	9	46	467	2.74981	577	1.2409	61	5	1	Materials	0.32	Energy	0.186667	Enabling & Strategic Technologies	0.506667	2429	2330	177931
Hassan, S. Fida	King Fahd University of Petroleum and Minerals	sau	61	2002	2020	117199	277	8	5.42424	5	9	42	172	43	172	2.70518	224	1.23661	42	0.0828	119462	302	9	5.42424	5	10	42	190	43	190	2.75099	240	1.25833	44	1	2	Materials	0.830508	Mining & Metallurgy	0.0508475	Enabling & Strategic Technologies	0.881356	2424	2342	177931
Huang, Kuo Wei	King Abdullah University of Science and Technology	sau	228	2002	2020	117569	1546	19	8.57698	0	0	7	9	74	428	2.70407	1352	1.14349	186	0.1741	102206	1872	20	9.804	0	0	7	13	74	592	2.80933	1477	1.26743	192	0	0	Organic Chemistry	0.530973	General Chemistry	0.172566	Chemistry	0.858407	1684	1912	111388
Nasir, Ali Arshad	King Fahd University of Petroleum and Minerals	sau	67	2008	2020	117716	589	10	3.98333	0	0	39	482	43	487	2.70359	500	1.178	41	0.0826	126090	642	11	3.97778	0	0	39	516	43	524	2.73093	527	1.21822	44	0	5	Networking & Telecommunications	0.970149	Acoustics	0.0149254	Information & Communication Technologies	0.970149	1400	1326	161179
El-Shishtawy, Reda M.	King Abdulaziz University	sau	103	1993	2020	118019	327	9	5.98571	2	5	40	137	60	198	2.70256	305	1.07213	65	0.3043	75054	470	12	6.98016	2	9	40	180	60	270	2.92131	373	1.26005	79	0	1	Polymers	0.223404	Organic Chemistry	0.191489	Chemistry	0.585106	764	1227	80670
Al-Sanea, Sami	King Saud University	sau	38	1981	2019	118725	157	7	4.91667	10	28	35	156	35	156	2.70022	120	1.30833	27	0	141239	157	7	4.91667	10	28	35	156	35	156	2.68717	120	1.30833	27	0	1	Energy	0.423077	Building & Construction	0.230769	Enabling & Strategic Technologies	0.423077	3312	2700	186014
El-Adawy, Tarek A.	Buraydah Colleges	sau	25	1987	2006	118821	156	7	4.75	5	43	18	111	21	151	2.69994	144	1.08333	19	0.0064	140816	157	7	4.75	5	43	18	111	21	152	2.68825	145	1.08276	19	0	0	Food Science	0.882353	Nutrition & Dietetics	0.117647	Agriculture, Fisheries & Forestry	0.882353	980	823	48453
Berumen, Michael L.	King Abdullah University of Science and Technology	sau	213	2004	2020	120361	1073	14	6.72341	1	0	13	53	112	341	2.69479	837	1.28196	152	0.288	92915	1507	17	7.85322	1	0	13	70	112	484	2.84429	1024	1.47168	172	0	0	Marine Biology & Hydrobiology	0.377551	Evolutionary Biology	0.239796	Biology	0.816327	645	824	37726
Zhang, Wenli	King Abdullah University of Science and Technology	sau	48	2012	2020	120470	567	15	4.22897	0	0	16	280	20	293	2.69449	483	1.17391	41	0.1474	112706	665	16	4.90952	0	0	16	329	20	349	2.77281	513	1.2963	41	0	0	Energy	0.340426	Nanoscience & Nanotechnology	0.170213	Enabling & Strategic Technologies	0.595745	2562	2751	186014
Saleem, S.	King Khalid University	sau	67	2013	2020	121294	589	13	7.24286	0	0	13	92	42	326	2.69196	373	1.57909	64	0.3971	74293	977	17	8.88571	0	0	13	164	42	531	2.92488	492	1.98577	64	0	0	Mechanical Engineering & Transports	0.268657	Applied Physics	0.134328	Engineering	0.373134	754	1135	92645
El-Khayatt, A. M.	Al-Imam Muhammad Ibn Saud Islamic University	sau	26	2009	2020	121960	153	7	5	7	49	13	83	21	143	2.68987	113	1.35398	22	0.1307	126842	176	8	4.75	7	53	13	92	21	154	2.72866	120	1.46667	22	0	0	Energy	0.375	Nuclear & Particle Physics	0.25	Physics & Astronomy	0.458333	2935	2791	186014
Beynen, A. C.	King Saud University	sau	630	1978	2017	122246	607	10	4.8294	25	4	143	40	552	556	2.68899	540	1.12407	192	0.0114	142808	614	10	4.9544	25	4	143	40	552	560	2.68281	545	1.12661	195	31	4	Dairy & Animal Science	0.488889	Veterinary Sciences	0.222222	Agriculture, Fisheries & Forestry	0.733333	385	298	48043
Faisal, M.	Najran University	sau	75	2005	2020	122554	493	13	6.15595	0	0	24	207	30	239	2.68808	434	1.13594	64	0.1878	115086	607	13	7.41944	0	0	24	241	30	284	2.7651	488	1.24385	66	6	1	Materials	0.173913	Chemical Engineering	0.130435	Enabling & Strategic Technologies	0.405797	2326	2434	177931
Yamani, Z. H.	King Fahd University of Petroleum and Minerals	sau	182	1994	2020	123399	950	14	7.99726	3	5	9	8	57	193	2.68533	908	1.04626	125	0.1465	128851	1113	15	7.91789	3	5	9	9	57	233	2.7228	992	1.12198	135	2	0	Applied Physics	0.156069	Materials	0.121387	Enabling & Strategic Technologies	0.364162	3082	2868	224856
Al-Sarkhi, Abdelsalam	King Fahd University of Petroleum and Minerals	sau	106	1996	2020	123787	297	7	5.40952	6	17	34	95	56	162	2.68403	223	1.33184	74	0.089	118213	326	9	5.74286	6	17	34	100	56	180	2.75508	242	1.34711	75	1	1	Energy	0.444444	Mechanical Engineering & Transports	0.373737	Enabling & Strategic Technologies	0.464646	2708	2836	186014
Akhtar, Mohd Javed	King Saud University	sau	47	2010	2020	123807	496	13	5.75559	0	0	17	218	19	254	2.68398	432	1.14815	37	0.1283	129047	569	14	5.92226	0	0	17	242	19	279	2.72213	451	1.26164	42	0	1	Toxicology	0.347826	Environmental Sciences	0.173913	Biomedical Research	0.413043	573	550	45124
Shehzad, Adeeb	Imam Abdulrahman Bin Faisal university	sau	54	2010	2020	123852	469	12	5.6	0	0	27	255	33	289	2.68382	430	1.0907	45	0.0804	137438	510	12	5.81978	0	0	27	270	33	310	2.69776	444	1.14865	46	6	0	Biochemistry & Molecular Biology	0.255814	Medicinal & Biomolecular Chemistry	0.162791	Biomedical Research	0.372093	2617	2390	135836
Rajendran, Peramaiyan	King Faisal University	sau	57	2003	2020	124189	580	12	4.53346	0	0	19	312	20	312	2.68275	541	1.07209	47	0.2011	108534	726	16	4.80483	0	0	19	358	20	358	2.78663	580	1.25172	47	2	1	Biochemistry & Molecular Biology	0.226415	Oncology & Carcinogenesis	0.226415	Clinical Medicine	0.490566	2083	2398	135836
Wageh, S.	King Abdulaziz University	sau	72	2003	2020	125273	1614	15	3.47262	3	4	33	44	38	156	2.6793	1438	1.12239	40	0.0708	124945	1737	15	3.95833	3	5	33	48	38	167	2.73445	1495	1.16187	44	8	0	Applied Physics	0.375	Materials	0.140625	Physics & Astronomy	0.46875	2985	2918	224856
Alshamsan, Aws	King Saud University	sau	61	2007	2020	125863	327	10	5.28456	5	12	16	49	40	198	2.67743	302	1.08278	48	0.1506	113375	385	11	5.98694	5	15	16	54	40	232	2.77064	337	1.14243	52	0	0	Pharmacology & Pharmacy	0.389831	Oncology & Carcinogenesis	0.118644	Clinical Medicine	0.542373	743	839	94611
Tolba, Amr	King Saud University	sau	42	2015	2020	126517	313	10	5.24524	2	19	5	34	24	184	2.67556	193	1.62176	37	0.2982	73034	446	15	6.36429	2	27	5	56	24	255	2.9311	234	1.90598	38	2	11	Networking & Telecommunications	0.473684	Distributed Computing	0.105263	Information & Communication Technologies	0.763158	776	1439	161179
Wahab, Rizwan	King Saud University	sau	103	2007	2020	126912	493	12	4.76436	0	0	54	300	61	309	2.6743	446	1.10538	76	0.1728	113332	596	13	5.60364	0	0	54	373	61	384	2.77076	476	1.2521	84	8	3	Applied Physics	0.206897	Nanoscience & Nanotechnology	0.137931	Enabling & Strategic Technologies	0.310345	2668	2956	224856
Siddiqui, Manzer H.	King Saud University College of Science	sau	60	2006	2020	127502	423	12	5.17183	0	0	25	284	28	306	2.67246	380	1.11316	49	0.1296	125513	486	13	5.79325	0	0	25	316	28	341	2.73264	406	1.19704	50	0	2	Plant Biology & Botany	0.563636	Environmental Sciences	0.109091	Biology	0.563636	1861	1902	113961
Ben-Mansour, Rached	King Fahd University of Petroleum and Minerals	sau	123	1998	2020	127742	513	11	6.525	1	0	31	157	69	320	2.67173	443	1.15801	87	0.1659	128217	615	12	6.925	1	0	31	171	69	366	2.72467	471	1.30573	93	4	0	Energy	0.365217	Mechanical Engineering & Transports	0.217391	Engineering	0.382609	2963	2950	186014
Jleli, Mohamed	King Saud University	sau	127	2005	2020	128472	338	10	6.75	5	0	97	283	101	285	2.66958	267	1.26592	68	0.1311	139336	389	10	6.7	5	0	97	325	101	329	2.69227	296	1.31419	73	6	0	General Mathematics	0.517857	Applied Mathematics	0.375	Mathematics & Statistics	0.964286	797	683	48314
Al-Sayari, S. A.	Najran University	sau	68	2011	2020	129129	573	13	5.99131	2	16	2	16	11	99	2.66762	550	1.04182	57	0.1047	137867	640	14	6.27702	2	16	2	16	11	108	2.69645	591	1.08291	57	6	0	Materials	0.196721	Physical Chemistry	0.163934	Enabling & Strategic Technologies	0.393443	2829	2594	177931
Afzal, Adeel	University of Hafr Al-Batin	sau	49	2007	2020	129278	270	8	4.10833	3	12	18	167	21	173	2.66718	262	1.03053	36	0.1	144940	300	8	4.10833	3	12	18	179	21	185	2.67725	279	1.07527	38	2	0	Analytical Chemistry	0.297872	Polymers	0.148936	Chemistry	0.574468	1229	1062	87137
El-Sousy, Fayez F.M.	Prince Sattam Bin Abdulaziz University	sau	42	1996	2020	129937	97	6	6	14	70	34	91	35	91	2.66514	84	1.15476	20	0.2302	122419	126	6	6	14	83	34	118	35	119	2.74208	90	1.4	25	3	0	Electrical & Electronic Engineering	0.702703	Industrial Engineering & Automation	0.135135	Engineering	0.837838	461	504	87611
Al-Sehemi, Abdullah G.	King Khalid University	sau	249	2000	2020	130473	678	11	5.80761	2	1	49	103	94	211	2.66367	533	1.27205	173	0.3405	97941	1028	13	7.19055	2	1	49	127	94	313	2.82507	654	1.57187	196	4	1	Chemical Physics	0.191837	Applied Physics	0.146939	Physics & Astronomy	0.408163	1582	1933	73903
El-Say, K. M.	King Abdulaziz University	sau	42	2010	2019	130476	241	7	4.85	3	20	15	116	25	141	2.66364	234	1.02991	34	0.1775	112127	293	8	5.95	3	21	15	135	25	169	2.7748	252	1.1627	38	2	0	Pharmacology & Pharmacy	0.717949	Nanoscience & Nanotechnology	0.179487	Clinical Medicine	0.820513	732	873	94611
Elashmawi, I. S.	Taibah University	sau	37	2004	2020	132277	254	10	5.9	2	5	17	121	22	148	2.65836	195	1.30256	32	0.2638	117100	345	12	6.4	2	5	17	143	22	177	2.75879	225	1.53333	33	5	0	Applied Physics	0.34375	General Physics	0.25	Physics & Astronomy	0.625	2777	3088	224856
Mahmoud, Mohamed	King Fahd University of Petroleum and Minerals	sau	276	2009	2020	133146	351	7	4.35952	10	22	54	84	102	146	2.65573	273	1.28571	128	0.5826	46306	841	12	7.80952	10	29	54	138	102	274	3.09046	399	2.10777	181	0	1	Energy	0.840304	General Mathematics	0.0380228	Enabling & Strategic Technologies	0.844106	992	3090	186014
Abdelwahab, Siddig I.	Jazan University	sau	99	2008	2019	134570	380	9	4.87773	2	9	23	93	40	136	2.65163	330	1.15152	77	0.0594	144297	404	10	4.96864	2	9	23	98	40	144	2.6789	344	1.17442	79	5	2	Medicinal & Biomolecular Chemistry	0.212766	Complementary & Alternative Medicine	0.148936	Chemistry	0.37234	548	486	80622
Hasnain, Syed M.	King Abdulaziz City for Science and Technology Energy Research Institute	sau	14	1995	2000	134590	160	4	2.83333	2	139	11	157	13	158	2.65157	150	1.06667	9	0	159074	160	4	2.83333	2	139	11	157	13	158	2.64138	150	1.06667	9	0	0	Energy	0.769231	Building & Construction	0.0769231	Enabling & Strategic Technologies	0.769231	3792	3128	186014
Ibrir, Salim	King Fahd University of Petroleum and Minerals	sau	98	1997	2020	134597	125	6	4.66667	50	49	84	122	91	124	2.65155	113	1.10619	26	0.1197	141446	142	6	4.66667	50	55	84	139	91	141	2.68668	119	1.19328	33	0	0	Industrial Engineering & Automation	0.639175	Electrical & Electronic Engineering	0.175258	Engineering	0.865979	1412	1341	87535
Shatanawi, Wasfi	Prince Sultan University	sau	108	2007	2020	134804	183	7	4.95	14	23	50	99	83	155	2.65093	117	1.5641	63	0.5526	45076	409	11	7.68333	14	45	50	197	83	322	3.09903	180	2.27222	85	9	2	Applied Mathematics	0.353535	General Mathematics	0.272727	Mathematics & Statistics	0.787879	155	410	15805
Razzak, Shaikh A.	King Fahd University of Petroleum and Minerals	sau	67	2005	2020	135003	531	7	4	7	7	30	169	38	180	2.65039	488	1.08811	48	0.1366	100460	615	9	4.71667	7	11	30	204	38	224	2.81579	512	1.20117	54	0	0	Chemical Engineering	0.58209	Energy	0.149254	Engineering	0.61194	718	1000	55697
Al-Ghamdi, Ali S.	King Abdulaziz University	sau	33	1993	2018	135839	107	6	4.75	21	82	25	88	31	105	2.64794	100	1.07	13	0.0446	158177	112	6	4.75	21	82	25	88	31	110	2.64357	104	1.07692	13	0	0	Logistics & Transportation	0.692308	General & Internal Medicine	0.115385	Economics & Business	0.692308	480	419	21274
Kokal, Sunil	Saudi Arabian Oil Company	sau	46	1986	2008	136091	134	5	3.75	3	87	33	129	41	131	2.64722	126	1.06349	20	0	161437	134	5	3.75	3	87	33	129	41	131	2.63568	126	1.06349	20	0	0	Energy	0.875	Geological & Geomatics Engineering	0.0833333	Enabling & Strategic Technologies	0.875	3857	3174	186014
Nehdi, Imededdine Arbi	King Saud University College of Science	sau	80	2003	2020	136467	332	8	4.49167	3	16	18	92	26	126	2.64621	298	1.11409	62	0.1658	129711	398	9	5.25119	3	16	18	96	26	140	2.72011	331	1.20242	66	0	4	Food Science	0.363636	Biotechnology	0.233766	Agriculture, Fisheries & Forestry	0.38961	885	962	48453
Zafar, Muhammad Sohail	Taibah University	sau	91	2013	2020	137135	436	11	4.73532	4	7	16	59	46	159	2.64431	385	1.13247	73	0.14	129284	507	11	4.79087	4	10	16	76	46	190	2.72146	411	1.23358	79	5	7	Dentistry	0.278481	General & Internal Medicine	0.126582	Clinical Medicine	0.544304	519	568	55471
Hauser, Charlotte A.E.	King Abdullah University of Science and Technology	sau	100	1986	2019	137154	580	15	5.26686	0	0	12	95	48	307	2.64424	491	1.18126	70	0.1726	132503	701	17	5.57247	0	0	12	106	48	365	2.71187	540	1.29815	73	0	0	Biomedical Engineering	0.193182	Oncology & Carcinogenesis	0.159091	Clinical Medicine	0.420455	750	775	50331
El-Aziz, Mohamed Abd	King Khalid University	sau	37	2000	2020	137758	128	6	6	14	46	25	66	34	122	2.64261	110	1.16364	28	0.1409	147949	149	7	5.16667	14	48	25	78	34	137	2.66943	121	1.2314	29	0	1	Mechanical Engineering & Transports	0.382353	General Physics	0.176471	Engineering	0.411765	1465	1270	92645
Aazam, Elham S.	King Abdulaziz University	sau	56	2006	2020	138244	163	7	5	10	34	24	67	45	149	2.6412	163	1	38	0.0523	146810	172	7	5.83333	10	34	24	68	45	156	2.67235	170	1.01176	39	1	0	Inorganic & Nuclear Chemistry	0.12963	Chemical Physics	0.12963	Chemistry	0.5	905	802	57598
Abdel-Aziz, Alaa A.M.	King Saud University	sau	115	2000	2020	138434	344	9	4.86587	2	8	33	89	52	158	2.64068	280	1.22857	73	0.5222	40981	720	15	7.90714	2	15	33	227	52	360	3.13192	318	2.26415	82	1	0	Medicinal & Biomolecular Chemistry	0.473214	Inorganic & Nuclear Chemistry	0.321429	Chemistry	0.955357	127	504	80622
Ahmad, Zaki	King Fahd University of Petroleum and Minerals	sau	51	1977	2016	138853	153	5	3.5	14	97	44	119	47	119	2.63934	151	1.01325	19	0.0316	163375	158	5	3.5	14	97	44	119	47	119	2.63099	156	1.01282	19	3	4	Materials	0.606061	Energy	0.121212	Enabling & Strategic Technologies	0.727273	3463	2823	177931
Al-Babili, Salim	King Abdullah University of Science and Technology	sau	99	1994	2020	139673	691	13	5.80551	0	0	7	86	48	287	2.63702	474	1.45781	88	0.261	109643	935	16	6.98711	0	0	7	99	48	422	2.78289	532	1.75752	94	0	0	Plant Biology & Botany	0.494737	Biochemistry & Molecular Biology	0.210526	Biology	0.505263	1617	2088	113961
Hong, Pei Ying	King Abdullah University of Science and Technology	sau	88	2005	2020	140017	453	10	5.92063	1	1	16	106	53	263	2.63602	428	1.05841	77	0.1838	124342	555	12	6.8246	1	1	16	117	53	321	2.73611	475	1.16842	78	0	0	Microbiology	0.369048	Environmental Sciences	0.202381	Biomedical Research	0.380952	2562	2932	134369
Raish, Mohammad	King Saud University	sau	93	2005	2020	140318	319	10	4.91468	1	15	14	65	22	90	2.63516	287	1.1115	66	0.2005	130449	399	11	5.65238	1	16	14	71	22	102	2.7178	332	1.20181	72	0	2	Pharmacology & Pharmacy	0.354839	Oncology & Carcinogenesis	0.11828	Clinical Medicine	0.569892	861	945	94611
Shaheen, Ranad	King Faisal Specialist Hospital and Research Centre	sau	103	2000	2020	140335	638	13	4.1931	0	0	40	233	41	233	2.63511	546	1.1685	85	0.2005	118930	798	16	4.92995	0	0	40	278	41	278	2.75262	619	1.28918	90	0	0	Genetics & Heredity	0.693182	Microbiology	0.0909091	Biomedical Research	0.852273	444	527	32641
Ansari, Qamrul Hasan	King Fahd University of Petroleum and Minerals	sau	206	1990	2020	140384	309	8	4.86667	6	7	77	136	112	155	2.63498	187	1.65241	104	0.3283	112784	460	8	5.78333	6	9	77	175	112	213	2.77259	238	1.93277	125	0	0	General Mathematics	0.329545	Operations Research	0.278409	Mathematics & Statistics	0.704545	605	752	48314
El-Dessouky, Hisham T.	Al-Imam Muhammad Ibn Saud Islamic University	sau	74	1978	2017	140387	253	9	5.78333	8	4	39	133	57	169	2.63497	213	1.18779	50	0	167686	253	9	5.78333	8	4	39	133	57	169	2.6209	213	1.18779	50	0	0	Chemical Engineering	0.576923	Mechanical Engineering & Transports	0.192308	Engineering	0.769231	1322	1040	55697
Alhalabi, Wadee	King Abdulaziz University	sau	56	2006	2020	141560	264	9	3.68571	2	35	17	38	33	177	2.63188	251	1.05179	27	0.1287	144041	303	10	4.13571	2	35	17	38	33	182	2.67953	281	1.07829	29	2	8	Artificial Intelligence & Image Processing	0.270833	Education	0.145833	Information & Communication Technologies	0.4375	3410	3404	215114
Saleh, M. M.	King Faisal University	sau	83	1991	2020	141829	241	9	4.58333	8	18	22	51	55	177	2.63117	216	1.11574	60	0.2124	121323	306	10	5.5	8	20	22	59	55	222	2.74538	239	1.28033	65	0	1	Energy	0.546667	Chemical Physics	0.0933333	Enabling & Strategic Technologies	0.64	2784	3326	186014
Uslu, Hasan	King Abdulaziz University	sau	119	2005	2019	141872	197	6	4.86667	13	22	59	110	88	156	2.63103	133	1.4812	78	0.1435	146695	230	7	4.61667	13	22	59	118	88	186	2.67267	141	1.63121	82	0	0	Chemical Engineering	0.880342	Chemical Physics	0.042735	Engineering	0.880342	1119	1054	55697
Saji, Viswanathan S.	King Fahd University of Petroleum and Minerals	sau	67	2002	2020	142689	187	7	4.47619	8	15	42	148	51	158	2.62882	172	1.08721	46	0.1461	122207	219	8	5.47619	8	19	42	161	51	179	2.74271	193	1.13472	47	2	0	Materials	0.392157	Energy	0.176471	Enabling & Strategic Technologies	0.647059	2472	2915	177931
Shaahid, Syed M.	King Fahd University of Petroleum and Minerals	sau	58	1994	2018	143499	190	8	4.80952	6	12	24	113	35	163	2.62652	149	1.27517	31	0.0256	168648	195	8	4.80952	6	12	24	115	35	165	2.61864	153	1.27451	32	4	6	Energy	0.68	Mechanical Engineering & Transports	0.08	Enabling & Strategic Technologies	0.74	4030	3369	186014
Al-Dosari, Mohammed S.	King Saud University	sau	86	2005	2020	143893	331	9	3.88865	4	10	23	120	34	137	2.62553	323	1.02477	64	0.1535	154959	391	9	4.08865	4	10	23	127	34	148	2.65142	356	1.09831	67	4	1	Pharmacology & Pharmacy	0.234568	Genetics & Heredity	0.17284	Clinical Medicine	0.444444	1049	972	94611
Alhaidari, A. D.	Saudi Center for Theoretical Physics	sau	109	2000	2020	144372	117	5	4.83333	69	64	96	106	102	112	2.62441	76	1.53947	41	0.3536	96061	181	6	5.33333	69	97	96	164	102	175	2.83217	84	2.15476	54	0	0	General Physics	0.322917	Mathematical Physics	0.302083	Physics & Astronomy	0.958333	556	815	62527
Badr, H. M.	King Fahd University of Petroleum and Minerals	sau	116	1978	2019	144659	237	7	4.96786	14	28	38	60	75	121	2.62372	198	1.19697	70	0.1625	151940	283	8	4.92738	14	28	38	60	75	133	2.65901	220	1.28636	70	0	1	Mechanical Engineering & Transports	0.350649	Energy	0.233766	Engineering	0.428571	1506	1336	92645
Abudabos, Alaeldein M.	King Saud University	sau	81	1998	2020	144843	177	7	4.95952	11	17	46	107	66	151	2.6232	156	1.13462	53	0.2892	120054	249	9	4.9	11	17	46	144	66	218	2.74922	184	1.35326	56	18	0	Dairy & Animal Science	0.647059	Environmental Sciences	0.132353	Agriculture, Fisheries & Forestry	0.661765	299	379	48043
Farooq, Aamir	King Abdullah University of Science and Technology	sau	161	2007	2020	144939	761	13	6.59225	0	0	11	43	116	336	2.62292	508	1.49803	109	0.2554	132099	1022	14	7.45376	0	0	11	47	116	451	2.71303	584	1.75	111	1	0	Energy	0.525641	Optics	0.141026	Enabling & Strategic Technologies	0.602564	3060	3403	186014
Khan, Ibrahim	King Fahd University of Petroleum and Minerals	sau	36	2014	2019	145083	444	10	4.80119	0	0	9	285	17	300	2.62249	409	1.08557	29	0.0711	149481	478	11	5.30119	0	0	9	298	17	316	2.66537	424	1.12736	30	0	0	Energy	0.323529	Organic Chemistry	0.176471	Enabling & Strategic Technologies	0.5	3532	3407	186014
Khaled, A. R.A.	King Abdulaziz University	sau	64	1999	2015	145928	235	7	4.58333	23	8	52	134	61	233	2.62029	210	1.11905	27	0.0329	163036	243	7	4.91667	23	8	52	139	61	240	2.63187	215	1.13023	29	0	0	Mechanical Engineering & Transports	0.765625	Numerical & Computational Mathematics	0.046875	Engineering	0.796875	1603	1350	92645
Luca, Florian	King Abdulaziz University	sau	397	1998	2020	146770	229	5	4	68	38	186	98	298	165	2.61804	138	1.65942	128	0.1358	153797	265	5	4.33333	68	38	186	103	298	191	2.65429	161	1.64596	140	0	0	General Mathematics	0.903485	Computation Theory & Mathematics	0.0670241	Mathematics & Statistics	0.924933	912	809	48314
Al-Attar, Atef M.	King Abdulaziz University	sau	28	2007	2020	147230	118	6	5	11	44	23	99	26	107	2.61671	109	1.08257	24	0.1194	137676	134	7	5.66667	11	44	23	113	26	123	2.69709	112	1.19643	25	7	1	Plant Biology & Botany	0.636364	Biotechnology	0.0909091	Biology	0.636364	2054	2203	113961
Zhang, Xiangliang	King Abdullah University of Science and Technology	sau	133	2004	2020	147637	616	12	5.70238	1	1	13	39	82	327	2.6157	548	1.12409	81	0.2338	124167	804	14	6.99762	1	1	13	39	82	473	2.7366	601	1.33777	89	0	11	Artificial Intelligence & Image Processing	0.536585	Information Systems	0.186992	Information & Communication Technologies	0.886179	2943	3557	215114
Cadiau, Amandine	King Abdullah University of Science and Technology	sau	34	2008	2020	147954	770	14	2.82088	0	0	11	272	11	272	2.61479	636	1.21069	25	0.1078	162417	863	14	2.82088	0	0	11	301	11	301	2.63331	684	1.2617	26	0	0	Inorganic & Nuclear Chemistry	0.290323	Nanoscience & Nanotechnology	0.290323	Chemistry	0.612903	1030	873	57598
Al-Naffouri, Tareq Y.	King Abdullah University of Science and Technology	sau	265	1998	2020	148803	510	10	6.7	6	1	42	75	140	192	2.61253	430	1.18605	133	0.2511	142168	681	12	6.78333	6	1	42	77	140	237	2.68461	490	1.3898	154	0	1	Networking & Telecommunications	0.821293	Acoustics	0.0912548	Information & Communication Technologies	0.855513	1612	1725	161179
Zhu, Zhiyong	King Abdullah University of Science and Technology	sau	60	2004	2017	148818	598	11	4.33611	0	0	17	245	17	245	2.6125	569	1.05097	44	0.0213	174747	611	11	4.33611	0	0	17	249	17	249	2.60464	581	1.05164	45	0	0	Applied Physics	0.5	General Physics	0.166667	Physics & Astronomy	0.8	4332	3506	224856
Gomes, Diogo A.	King Abdullah University of Science and Technology	sau	82	2001	2020	149861	179	6	4.58333	11	16	61	144	73	167	2.60985	90	1.98889	49	0.1139	153823	202	7	4.58333	11	16	61	156	73	185	2.65423	93	2.17204	51	0	0	General Mathematics	0.506667	Applied Mathematics	0.226667	Mathematics & Statistics	0.773333	913	840	48314
El-Newehy, Mohamed	King Saud University	sau	132	1998	2020	150063	865	15	6.78373	0	0	12	38	41	198	2.60934	745	1.16107	108	0.1307	154305	995	16	6.86706	0	0	12	47	41	221	2.65295	807	1.23296	114	3	0	Polymers	0.23622	Materials	0.173228	Chemistry	0.448819	1646	1582	80670
Abbas, Nasir	King Fahd University of Petroleum and Minerals	sau	38	2011	2020	152096	194	8	4.95	2	15	12	90	20	117	2.60395	102	1.90196	32	0.4085	91950	328	12	6.3	2	16	12	121	20	185	2.84819	135	2.42963	35	0	0	Operations Research	0.578947	Statistics & Probability	0.131579	Engineering	0.710526	493	813	23455
Khalifa, Atia	King Fahd University of Petroleum and Minerals	sau	37	2009	2020	152701	190	10	3.96667	4	16	17	99	23	104	2.60241	165	1.15152	27	0.1284	148607	218	10	4.46667	4	18	17	115	23	121	2.66766	178	1.22472	30	0	0	Mechanical Engineering & Transports	0.333333	Chemical Engineering	0.277778	Engineering	0.694444	1474	1419	92645
Faragallah, Osama S.	Taif University	sau	75	2009	2020	152983	190	7	4.46786	13	40	19	62	47	99	2.60167	167	1.13772	48	0.1324	158477	219	8	4.57897	13	40	19	64	47	107	2.64284	189	1.15873	54	2	8	Networking & Telecommunications	0.267606	Artificial Intelligence & Image Processing	0.253521	Information & Communication Technologies	0.619718	1818	1766	161179
Feron, Eric	King Abdullah University of Science and Technology	sau	281	1990	2020	153651	543	10	5.87619	6	4	17	19	164	314	2.5998	463	1.17279	111	0.0965	158228	601	10	5.84286	6	6	17	21	164	333	2.64346	505	1.1901	123	0	2	Aerospace & Aeronautics	0.451362	Industrial Engineering & Automation	0.342412	Engineering	0.809339	299	291	45833
Khan, Mohammad Rizwan	King Saud University	sau	60	2008	2020	154056	461	10	3.48968	1	4	19	84	32	270	2.59883	365	1.26301	48	0.2516	106608	616	11	4.98968	1	6	19	105	32	371	2.79338	439	1.40319	52	1	0	Polymers	0.192308	Analytical Chemistry	0.192308	Chemistry	0.538462	1117	1634	80670
Mohamed, A.	King Abdulaziz University	sau	76	2003	2020	154763	439	11	5.80754	0	0	15	161	33	216	2.59705	407	1.07862	55	0.0797	175968	477	11	5.9504	0	0	15	165	33	225	2.60178	425	1.12235	56	1	2	Materials	0.513889	Applied Physics	0.180556	Enabling & Strategic Technologies	0.694444	3748	3216	177931
Ansari, K. R.	King Fahd University of Petroleum and Minerals	sau	37	2011	2020	154897	434	12	5.86905	0	0	15	168	15	168	2.59669	315	1.37778	33	0.3503	116419	668	16	6.45238	0	0	15	231	15	231	2.76089	368	1.81522	34	1	0	Energy	0.222222	Materials	0.194444	Enabling & Strategic Technologies	0.416667	2662	3641	186014
Rehan, M.	King Abdulaziz University	sau	62	2011	2020	155325	719	16	5.74408	0	0	9	60	18	167	2.59562	587	1.22487	57	0.12	164577	817	17	5.77186	0	0	9	67	18	189	2.62818	618	1.32201	58	0	2	Energy	0.403509	Environmental Sciences	0.175439	Enabling & Strategic Technologies	0.578947	3935	3651	186014
Keyes, David	King Abdullah University of Science and Technology	sau	176	1980	2020	157688	427	8	4.97991	10	6	14	35	112	312	2.58951	362	1.17956	87	0.2048	154408	537	9	5.17991	10	6	14	37	112	384	2.6527	406	1.32266	104	0	0	Distributed Computing	0.25	Numerical & Computational Mathematics	0.25	Information & Communication Technologies	0.416667	62	68	9666
Alomayri, Thamer	Umm Al Qura University	sau	17	2013	2020	158232	150	7	4.33333	3	17	13	133	13	133	2.58815	102	1.47059	14	0.0909	161872	165	7	4.91667	3	18	13	146	13	146	2.63459	107	1.54206	14	0	1	Materials	0.9375	Building & Construction	0.0625	Enabling & Strategic Technologies	0.9375	3417	3299	177931
Tatar, Nasser eddine	King Fahd University of Petroleum and Minerals	sau	134	1995	2020	158415	229	8	5.33333	42	17	46	26	126	220	2.58769	144	1.59028	55	0.2076	116249	289	8	5.83333	42	35	46	46	126	272	2.76138	164	1.7622	69	3	0	General Mathematics	0.380952	Applied Mathematics	0.373016	Mathematics & Statistics	0.896825	629	888	48314
Alothman, Othman Y.	King Saud University	sau	84	2004	2020	159129	541	10	5.38254	2	8	7	20	36	164	2.58605	484	1.11777	64	0.1961	137257	673	14	5.78254	2	8	7	20	36	211	2.69828	554	1.2148	69	8	17	Polymers	0.289855	Materials	0.202899	Chemistry	0.391304	1446	1679	80670
Mahboob, Shahid	King Saud University College of Science	sau	146	1998	2020	161561	311	8	3.56984	3	22	40	60	74	123	2.57987	299	1.04013	83	0.1751	134454	377	10	4.5377	3	22	40	68	74	145	2.70625	345	1.09275	89	8	3	Zoology	0.177778	Plant Biology & Botany	0.17037	Biology	0.422222	76	78	13250
Farhat, Mohamed	King Abdullah University of Science and Technology	sau	85	2008	2020	161628	465	11	5.66667	0	0	38	168	48	172	2.57969	364	1.27747	55	0.1515	157318	548	12	6.30952	0	0	38	191	48	195	2.64566	390	1.40513	58	0	0	Optics	0.324675	Applied Physics	0.233766	Physics & Astronomy	0.74026	848	828	56325
Al-Agel, Faisal A.	Jouf University	sau	53	1998	2017	162306	245	9	3.95833	9	6	23	119	36	178	2.57813	108	2.26852	35	0.2391	144342	322	12	3.95833	9	6	23	143	36	206	2.67876	114	2.82456	36	4	0	Materials	0.346939	Applied Physics	0.265306	Enabling & Strategic Technologies	0.489796	2998	3385	177931
Sun, Shuyu	King Abdullah University of Science and Technology	sau	284	1996	2020	165383	494	9	5.95833	2	1	44	47	179	341	2.5704	376	1.31383	146	0.4077	60095	834	12	9.40833	2	7	44	75	179	553	3.00028	457	1.82495	174	0	3	Energy	0.191882	Applied Mathematics	0.154982	Mathematics & Statistics	0.306273	1297	3923	186014
Chamkha, Ali J.	Prince Mohammad Bin Fahd University	sau	123	2017	2020	165706	536	11	6.68333	0	0	12	50	73	316	2.56972	373	1.437	95	0.3738	93275	856	16	9.03333	0	0	12	88	73	523	2.8428	529	1.61815	101	0	2	Mechanical Engineering & Transports	0.428571	Energy	0.133929	Engineering	0.482143	927	1526	92645
Mekonnen, Alemayehu B.	King Saud University College of Pharmacy	sau	40	2001	2020	165750	3287	12	2.81327	0	0	12	120	13	135	2.5696	3126	1.0515	30	0.0849	192135	3592	12	2.81327	0	0	12	120	13	135	2.56649	3390	1.05959	30	1	8	General & Internal Medicine	0.30303	Tropical Medicine	0.212121	Clinical Medicine	0.848485	1603	1446	106795
Ooi, Boon S.	King Abdullah University of Science and Technology	sau	490	1994	2020	166085	1109	14	5.99911	2	0	20	10	294	600	2.56879	880	1.26023	173	0.3003	128042	1585	18	6.98125	2	0	20	12	294	896	2.72518	1005	1.57711	212	3	2	Optoelectronics & Photonics	0.40592	Optics	0.209302	Enabling & Strategic Technologies	0.5074	388	511	99488
Daud, Ali	University of Jeddah	sau	64	2009	2020	166793	218	8	4.49524	3	11	22	97	30	113	2.56702	191	1.14136	43	0.2968	129472	310	10	5.22024	3	13	22	120	30	144	2.72084	226	1.37168	48	0	4	Artificial Intelligence & Image Processing	0.428571	Information & Library Sciences	0.142857	Information & Communication Technologies	0.698413	3060	4006	215114
Khairy, M.	Al-Imam Muhammad Ibn Saud Islamic University	sau	29	2006	2020	168914	155	6	4.78333	3	22	10	102	12	105	2.56187	149	1.04027	24	0.1389	176630	180	7	4.78333	3	22	10	106	12	111	2.60026	162	1.11111	26	0	0	Materials	0.275862	Energy	0.206897	Enabling & Strategic Technologies	0.482759	3763	3549	177931
AlGhamdi, Khalid M.	King Saud University	sau	64	2007	2020	169606	185	7	4.3	9	7	51	163	54	166	2.56017	178	1.03933	37	0.0561	178780	196	7	4.8	9	8	51	169	54	172	2.59555	182	1.07692	37	0	0	Dermatology & Venereal Diseases	0.762712	Pharmacology & Pharmacy	0.118644	Clinical Medicine	0.966102	677	648	41196
El-Shahawi, Mohammad S.	King Abdulaziz University	sau	180	1981	2020	169650	516	10	4.94012	7	0	65	138	127	264	2.56005	488	1.05738	94	0.1254	181082	590	11	4.80123	7	0	65	146	127	306	2.59053	516	1.14341	104	2	0	Analytical Chemistry	0.496503	Chemical Physics	0.0979021	Chemistry	0.713287	1648	1522	87137
Yousef, El Sayed	King Khalid University	sau	93	1997	2020	170096	243	7	4.83254	5	17	25	61	55	106	2.55906	193	1.25907	68	0.2614	134803	329	9	4.9754	5	21	25	81	55	145	2.70527	234	1.40598	76	1	0	Applied Physics	0.380435	Materials	0.173913	Physics & Astronomy	0.565217	3255	4074	224856
Visvizi, Anna	Effat University, Saudi Arabia	sau	32	2012	2020	170187	259	8	3.95	3	6	16	103	22	205	2.55886	172	1.50581	23	0.183	154126	317	9	4.53333	3	6	16	128	22	243	2.65348	198	1.60101	28	0	0	Energy	0.421053	Political Science & Public Administration	0.105263	Enabling & Strategic Technologies	0.421053	3650	4061	186014
Elsayed, E. M.	King Abdulaziz University	sau	114	2005	2020	170457	141	5	3.83333	22	55	56	77	96	130	2.5583	63	2.2381	58	0.5155	64390	291	7	6.58333	22	89	56	156	96	267	2.97584	87	3.34483	82	8	0	Numerical & Computational Mathematics	0.352381	General Mathematics	0.342857	Mathematics & Statistics	0.838095	167	396	14329
Tchier, Fairouz	King Saud University	sau	65	1995	2020	172110	347	12	6.81667	11	0	32	60	53	267	2.55445	284	1.22183	37	0.1495	153434	408	14	7.51667	11	0	32	85	53	312	2.65518	330	1.23636	37	2	0	Industrial Engineering & Automation	0.101695	Artificial Intelligence & Image Processing	0.101695	Physics & Astronomy	0.40678	1527	1681	87535
Rehman, Amjad	Prince Sultan University	sau	146	2009	2020	173220	439	10	5.3881	1	2	17	52	65	182	2.55188	382	1.14921	99	0.5408	68226	956	16	8.95833	1	2	17	107	65	380	2.95558	457	2.0919	117	10	19	Artificial Intelligence & Image Processing	0.385185	Microscopy	0.140741	Information & Communication Technologies	0.474074	1676	4162	215114
Almogren, Ahmad	King Saud University	sau	116	2003	2020	173729	621	12	5.97262	7	3	21	16	40	161	2.55071	579	1.07254	85	0.2049	140105	781	14	6.37976	7	6	21	19	40	185	2.69022	677	1.15362	91	1	17	Networking & Telecommunications	0.274336	Distributed Computing	0.132743	Information & Communication Technologies	0.530973	1586	2015	161179
Karim, Mohammad Rezaul	King Saud University	sau	145	2004	2020	175351	501	11	4.1294	1	1	43	125	61	148	2.54702	455	1.1011	84	0.2944	140829	710	12	4.96273	1	1	43	180	61	206	2.68823	564	1.25887	92	11	3	Polymers	0.141791	Applied Physics	0.104478	Chemistry	0.179104	1507	1876	80670
Abdelrazek, E. M.	Taibah University	sau	57	1994	2020	175557	266	10	4.85	3	2	21	122	32	148	2.54645	196	1.35714	36	0.1964	138649	331	11	5.16667	3	5	21	149	32	177	2.69427	208	1.59135	39	7	0	General Physics	0.297872	Applied Physics	0.234043	Physics & Astronomy	0.553191	812	986	62527
Kalam, Mohd Abul	King Saud University	sau	27	2008	2020	176338	166	7	4.45516	2	27	12	72	14	81	2.54473	161	1.03106	24	0.1443	155682	194	9	4.65516	2	28	12	91	14	100	2.64962	182	1.06593	25	0	0	Pharmacology & Pharmacy	0.37037	Oncology & Carcinogenesis	0.148148	Clinical Medicine	0.555556	1056	1230	94611
El-Sawy, Khaled M.	Effat University, Saudi Arabia	sau	36	1992	2018	176409	108	7	5	5	21	19	86	32	102	2.54458	79	1.36709	22	0.027	206784	111	7	5	5	21	19	87	32	105	2.53776	82	1.35366	24	1	0	Civil Engineering	0.571429	Geological & Geomatics Engineering	0.142857	Engineering	0.714286	850	639	42054
Khurshid, Zohaib	King Faisal University	sau	54	2014	2020	176854	442	12	3.95913	1	3	13	91	18	93	2.54354	396	1.11616	43	0.0943	186827	488	12	3.79246	1	4	13	102	18	106	2.57775	416	1.17308	46	1	6	Dentistry	0.288889	General & Internal Medicine	0.133333	Clinical Medicine	0.555556	795	775	55471
Awad, Mohamed A.	King Abdulaziz University	sau	46	2000	2019	177047	158	6	4.95	7	13	27	103	38	135	2.54306	141	1.12057	40	0.0595	201036	168	7	4.53333	7	13	27	105	38	137	2.54888	147	1.14286	40	6	0	Horticulture	0.7	Plant Biology & Botany	0.15	Agriculture, Fisheries & Forestry	0.825	51	49	5248
Nenaah, Gomah E.	Najran University	sau	19	2010	2019	178586	107	5	4.03333	10	67	13	87	13	87	2.53958	95	1.12632	18	0.0932	158608	118	6	5.03333	10	73	13	95	13	95	2.64254	97	1.21649	18	1	0	Entomology	0.333333	Forestry	0.222222	Biology	0.333333	409	445	25735
Al-Majed, Abdulhakeem A.	King Saud University College of Pharmacy	sau	43	2000	2011	180311	242	7	3.61786	6	6	21	156	25	178	2.53576	183	1.3224	31	0.0281	210232	249	7	3.61786	6	6	21	160	25	182	2.53121	185	1.34595	31	3	0	Pharmacology & Pharmacy	0.428571	Neurology & Neurosurgery	0.238095	Clinical Medicine	0.738095	1491	1261	94611
Im, Hong G.	King Abdullah University of Science and Technology	sau	219	1989	2020	181193	483	11	6.4	1	0	26	53	123	249	2.53382	385	1.25455	104	0.3455	128235	738	14	7.99286	1	0	26	72	123	379	2.7246	466	1.58369	120	0	0	Energy	0.69802	Aerospace & Aeronautics	0.10396	Enabling & Strategic Technologies	0.69802	2964	4349	186014
Alqasoumi, Saleh I.	King Saud University	sau	128	2001	2020	182955	286	7	4.00952	9	11	36	75	62	131	2.52998	263	1.08745	84	0.0978	189755	317	8	4.10952	9	11	36	80	62	142	2.57147	286	1.10839	88	11	0	Pharmacology & Pharmacy	0.545455	Medicinal & Biomolecular Chemistry	0.256198	Clinical Medicine	0.586777	1329	1273	94611
Castaño, Pedro	King Abdullah University of Science and Technology	sau	109	2005	2020	183036	595	13	5.34167	0	0	20	43	58	262	2.52981	486	1.22428	75	0.2797	135655	826	15	6.95119	0	0	20	60	58	394	2.70282	541	1.5268	82	0	0	Chemical Engineering	0.351852	Physical Chemistry	0.305556	Chemistry	0.435185	1009	1433	55697
Alzohairy, Mohammad A.	Al Qassim University	sau	34	2011	2020	183584	200	8	3.82857	4	37	4	37	12	86	2.52854	196	1.02041	23	0.0909	198216	220	9	3.82857	4	37	4	37	12	92	2.55429	210	1.04762	26	10	1	Complementary & Alternative Medicine	0.130435	Microbiology	0.130435	Clinical Medicine	0.391304	65	60	9518
Alkharfy, Khalid M.	King Saud University	sau	165	2000	2020	184015	495	10	4.89174	4	3	32	53	49	111	2.52754	458	1.08079	109	0.0967	200447	548	10	4.94095	4	3	32	62	49	123	2.55001	493	1.11156	117	9	6	Pharmacology & Pharmacy	0.192308	Medicinal & Biomolecular Chemistry	0.102564	Clinical Medicine	0.570513	1411	1285	94611
Sivasankaran, S.	King Abdulaziz University	sau	131	2005	2020	184441	374	9	6.08333	0	0	38	127	58	207	2.5266	264	1.41667	79	0.2336	144300	488	11	8	0	0	38	160	58	253	2.67889	294	1.65986	86	1	2	Mechanical Engineering & Transports	0.412698	Nuclear & Particle Physics	0.119048	Engineering	0.5	1433	1688	92645
El-Sayed, Ahmed K.	King Saud University	sau	40	2005	2020	184853	152	7	4.7	5	14	21	91	24	101	2.52575	115	1.32174	27	0.0952	190230	168	8	4.83333	5	14	21	100	24	110	2.57047	126	1.33333	29	0	0	Civil Engineering	0.631579	Building & Construction	0.210526	Engineering	0.631579	763	687	42054
Elkatatny, Salaheldin	King Fahd University of Petroleum and Minerals	sau	185	2011	2020	185756	237	6	3.93333	16	19	55	86	78	102	2.5238	181	1.30939	91	0.6452	31165	668	12	7.93333	16	68	55	252	78	287	3.22375	291	2.29553	135	0	1	Energy	0.787356	General Mathematics	0.0574713	Enabling & Strategic Technologies	0.798851	651	4478	186014
Kawde, Abdel Nasser	King Fahd University of Petroleum and Minerals	sau	49	1996	2016	185771	346	10	5	2	4	11	43	27	138	2.52378	288	1.20139	33	0.0598	202947	368	10	5.25	2	4	11	47	27	154	2.54515	301	1.22259	33	0	0	Analytical Chemistry	0.530612	Energy	0.122449	Chemistry	0.734694	1870	1707	87137
Gouda, Ayman A.	Umm Al Qura University	sau	70	2006	2020	186902	142	6	4	6	20	31	100	48	127	2.52137	137	1.0365	46	0.0405	221780	148	6	3.7	6	21	31	104	48	132	2.50931	139	1.06475	48	17	0	Analytical Chemistry	0.307692	General Chemistry	0.192308	Chemistry	0.653846	2113	1722	87137
Alrajeh, Nabil	King Saud University College of Applied Medical Sciences	sau	71	2002	2020	187149	480	12	5.01548	1	0	14	77	35	222	2.52081	430	1.11628	55	0.2182	172467	614	14	5.89167	1	0	14	81	35	245	2.60978	517	1.18762	56	0	26	Networking & Telecommunications	0.457143	Analytical Chemistry	0.2	Information & Communication Technologies	0.557143	2000	2192	161179
Al-Malki, Abdulrahman L.	King Abdulaziz University	sau	70	2008	2020	187874	220	9	3.86231	9	16	25	69	29	71	2.51924	210	1.04762	49	0.1304	204594	253	9	4.18807	9	16	25	71	29	73	2.54196	238	1.06303	52	6	1	Toxicology	0.16129	Oncology & Carcinogenesis	0.145161	Clinical Medicine	0.387097	944	855	45124
Al-Quraishy, Saleh	King Saud University	sau	287	2007	2020	188530	496	10	4.67738	2	1	38	55	126	235	2.51787	435	1.14023	166	0.2	164896	620	11	5.82738	2	1	38	65	126	291	2.62745	492	1.26016	189	6	0	Mycology & Parasitology	0.544803	Zoology	0.0716846	Biomedical Research	0.637993	294	305	20926
Messali, Mouslim	Taibah University	sau	103	2003	2020	191422	290	8	3.67266	5	10	17	79	33	103	2.51199	253	1.14625	73	0.3333	128019	435	9	4.90004	5	16	17	106	33	144	2.72523	314	1.38535	82	16	1	Organic Chemistry	0.206897	Inorganic & Nuclear Chemistry	0.183908	Chemistry	0.517241	2121	3176	111388
Eissa, Shimaa	Alfaisal University	sau	39	2010	2020	194213	256	11	4.975	0	0	22	174	28	183	2.50604	205	1.24878	31	0.1523	189641	302	12	5.43333	0	0	22	202	28	211	2.57173	220	1.37273	33	1	0	Analytical Chemistry	0.722222	Nanoscience & Nanotechnology	0.111111	Chemistry	0.805556	1727	1785	87137
Hall, Peter A.	King Faisal Specialist Hospital and Research Centre	sau	206	1985	2012	195162	291	9	4.60357	13	1	84	106	153	223	2.50403	263	1.10646	88	0.0332	217944	301	9	4.9369	13	1	84	110	153	232	2.51639	266	1.13158	88	0	1	Pathology	0.483871	Oncology & Carcinogenesis	0.177419	Clinical Medicine	0.790323	374	355	19713
Harby, K.	Taibah University	sau	18	2014	2020	197180	138	7	3.86667	1	34	6	68	6	68	2.49972	119	1.15966	17	0.098	206988	153	8	3.98333	1	35	6	70	6	70	2.5373	126	1.21429	17	0	2	Mechanical Engineering & Transports	0.5	Energy	0.444444	Engineering	0.555556	2015	1815	92645
Abdalla, S.	King Abdulaziz University	sau	70	2009	2020	197439	192	9	3.50119	6	9	31	71	52	145	2.49923	150	1.28	38	0.2131	199498	244	9	3.96071	6	9	31	73	52	170	2.55184	185	1.31892	40	0	1	General Physics	0.149254	Nuclear & Particle Physics	0.134328	Physics & Astronomy	0.537313	1146	1097	62527
Alshayeb, Mohammad	King Fahd University of Petroleum and Minerals	sau	70	2003	2020	198243	249	9	4.25952	7	18	17	31	45	80	2.49754	217	1.14747	38	0.1672	159471	299	10	4.75952	7	23	17	48	45	109	2.6404	233	1.28326	45	2	12	Software Engineering	0.41791	Artificial Intelligence & Image Processing	0.268657	Information & Communication Technologies	0.880597	352	441	21211
Janjua, Muhammad Ramzan Saeed Ashraf	King Fahd University of Petroleum and Minerals	sau	56	2009	2020	200495	206	8	3.78892	10	19	24	52	39	85	2.49286	164	1.2561	42	0.4325	117575	363	10	4.24726	10	22	24	96	39	212	2.75721	212	1.71226	46	0	2	General Chemistry	0.267857	Chemical Physics	0.232143	Chemistry	0.625	335	593	44508
Youssef, Diaa T.A.	King Abdulaziz University	sau	111	1993	2019	201418	249	6	4.66706	5	10	32	66	56	119	2.49097	191	1.30366	85	0.2019	195449	312	7	4.95639	5	10	32	70	56	138	2.55969	215	1.45116	90	0	1	Medicinal & Biomolecular Chemistry	0.6	Plant Biology & Botany	0.12381	Chemistry	0.733333	843	852	80622
Ahsan, Mohamed Jawed	King Khalid University	sau	67	2009	2020	202711	245	7	3.98734	6	7	27	85	35	137	2.48845	203	1.2069	49	0.1723	186174	296	9	3.93178	6	8	27	99	35	158	2.57916	222	1.33333	51	1	0	Medicinal & Biomolecular Chemistry	0.396825	Organic Chemistry	0.142857	Chemistry	0.714286	778	864	80622
Alghazzawi, Tariq F.	Taibah University	sau	10	2012	2017	202799	95	5	3.20952	2	61	10	95	10	95	2.48827	90	1.05556	9	0	239920	95	5	3.20952	2	61	10	95	10	95	2.47755	90	1.05556	9	0	0	Dentistry	1			Clinical Medicine	1	1064	910	55471
Elsanadedy, Hussein	King Saud University	sau	44	2000	2020	203711	245	10	4.23333	1	2	19	113	25	125	2.48641	204	1.20098	34	0.1638	185641	293	11	4.93333	1	2	19	140	25	152	2.58027	211	1.38863	36	0	6	Civil Engineering	0.477273	Building & Construction	0.227273	Engineering	0.5	734	763	42054
Siddiqui, Maqsood A.	King Saud University	sau	84	2007	2020	207628	483	11	4.6259	0	0	17	91	34	172	2.47861	449	1.07572	69	0.1882	193598	595	12	5.13185	0	0	17	111	34	214	2.5634	506	1.17589	70	2	3	Toxicology	0.329114	Chemical Physics	0.0759494	Biomedical Research	0.392405	883	951	45124
Hosny, Khaled M.	King Abdulaziz University	sau	47	2009	2020	208310	124	6	4.41667	5	20	22	71	34	102	2.47729	112	1.10714	37	0.225	195800	160	7	4.61667	5	21	22	80	34	122	2.559	132	1.21212	39	4	0	Pharmacology & Pharmacy	0.809524	Oncology & Carcinogenesis	0.119048	Clinical Medicine	0.928571	1375	1474	94611
Djavanroodi, Faramarz	Prince Mohammad Bin Fahd University	sau	75	1992	2019	208667	198	7	4.9	3	4	27	81	60	164	2.47659	164	1.20732	57	0.2355	167239	259	9	5.9	3	4	27	103	60	208	2.62192	186	1.39247	58	12	1	Materials	0.47541	Mechanical Engineering & Transports	0.163934	Enabling & Strategic Technologies	0.508197	3542	4479	177931
Azum, Naved	King Abdulaziz University	sau	100	2008	2020	212630	382	9	5.59167	0	0	34	124	40	137	2.46885	212	1.80189	72	0.5629	79465	874	18	8.40278	0	0	34	259	40	288	2.90118	267	3.27341	79	0	0	Chemical Physics	0.42	Chemical Engineering	0.21	Physics & Astronomy	0.46	1319	2972	73903
Khan, Salman A.	King Abdulaziz University	sau	157	2007	2020	212898	176	6	4.56667	2	7	48	87	93	148	2.46834	162	1.08642	61	0.2212	164450	226	7	4.98333	2	12	48	118	93	188	2.6285	177	1.27684	73	0	0	Inorganic & Nuclear Chemistry	0.335526	Chemical Physics	0.157895	Chemistry	0.703947	1041	1290	57598
El-Bahr, Sabry	King Faisal University	sau	57	2003	2020	214899	162	6	4.45	3	21	13	39	45	119	2.46461	157	1.03185	38	0.1735	222906	196	6	4.91667	3	21	13	43	45	129	2.5073	183	1.07104	40	11	0	Veterinary Sciences	0.489362	Dairy & Animal Science	0.212766	Agriculture, Fisheries & Forestry	0.702128	442	415	46255
Almas, Khalid	Imam Abdulrahman Bin Faisal university	sau	109	1991	2019	215332	245	8	4.52976	5	8	32	32	76	142	2.46379	239	1.0251	67	0.0684	236103	263	8	4.97976	5	8	32	32	76	152	2.48403	255	1.03137	68	0	10	Dentistry	0.714286	General & Internal Medicine	0.112245	Clinical Medicine	0.928571	1046	988	55471
Al-Ghamdi, Mastour Safer	Imam Abdulrahman Bin Faisal university	sau	16	1991	2017	219460	103	5	3.84286	3	47	10	54	15	100	2.45623	100	1.03	12	0.055	253701	109	5	3.84286	3	47	10	54	15	106	2.45506	106	1.0283	12	0	1	General & Internal Medicine	0.272727	Complementary & Alternative Medicine	0.181818	Clinical Medicine	0.818182	2024	1862	106795
Al Rasheid, Khaled A.S.	King Saud University College of Science	sau	336	1990	2019	223335	1012	17	4.23893	9	3	16	7	77	78	2.44902	655	1.54504	201	0.2316	203478	1317	18	4.96393	9	3	16	7	77	119	2.5441	754	1.74668	229	4	0	Mycology & Parasitology	0.495327	Marine Biology & Hydrobiology	0.0934579	Biomedical Research	0.598131	378	362	20926
Parvez, Mohammad K.	King Saud University	sau	67	2001	2020	223644	142	6	3.25675	11	38	27	64	33	72	2.44839	125	1.136	47	0.2604	162232	192	7	4.95675	11	40	27	79	33	97	2.63373	145	1.32414	51	2	0	Pharmacology & Pharmacy	0.209677	Medicinal & Biomolecular Chemistry	0.16129	Clinical Medicine	0.435484	1113	1586	94611
Deriche, Mohamed	King Fahd University of Petroleum and Minerals	sau	227	1988	2020	226064	272	8	4.54167	11	8	40	20	149	166	2.44409	243	1.11934	73	0.1856	209654	334	8	5.825	11	8	40	23	149	196	2.53228	280	1.19286	80	3	13	Networking & Telecommunications	0.348259	Artificial Intelligence & Image Processing	0.238806	Information & Communication Technologies	0.597015	2490	2701	161179
Al-Garni, Ahmed Z.	King Fahd University of Petroleum and Minerals	sau	80	1990	2019	229918	126	7	4.14286	10	15	46	55	67	98	2.43716	120	1.05	25	0.1064	232687	141	7	4.39286	10	18	46	64	67	109	2.48985	124	1.1371	31	1	3	Aerospace & Aeronautics	0.461538	Energy	0.153846	Engineering	0.692308	490	460	45833
Rizwan, S. A.	Ministry of Health Saudi Arabia	sau	72	2011	2019	231626	4363	21	2.84173	0	0	15	27	22	31	2.43409	3955	1.10316	57	0.2087	248236	5514	22	2.86054	0	0	15	28	22	33	2.46379	4591	1.20105	58	3	9	General & Internal Medicine	0.380952	Public Health	0.238095	Clinical Medicine	0.714286	1979	1941	106795
Abdulraheem, Abdulazeez	King Fahd University of Petroleum and Minerals	sau	180	1991	2020	233021	330	9	5.51667	1	2	10	19	98	216	2.43155	219	1.50685	91	0.5147	120163	680	13	7.78333	1	2	10	33	98	430	2.74888	300	2.26667	120	0	0	Energy	0.71875	Artificial Intelligence & Image Processing	0.1125	Enabling & Strategic Technologies	0.725	2761	5689	186014
Safhi, Mohammed M.	Jazan University	sau	64	2010	2020	233268	277	10	3.60772	6	11	19	26	35	83	2.43111	256	1.08203	46	0.0546	244661	293	10	3.89939	6	12	19	30	35	90	2.46973	263	1.11407	49	9	0	Pharmacology & Pharmacy	0.392857	Neurology & Neurosurgery	0.339286	Clinical Medicine	0.839286	1768	1664	94611
Mohamed, Gamal A.	King Abdulaziz University	sau	124	2006	2020	233806	320	7	4.63333	3	2	18	58	47	180	2.43014	272	1.17647	89	0.3574	113414	498	10	5.82024	3	9	18	91	47	235	2.77051	304	1.63816	102	4	0	Medicinal & Biomolecular Chemistry	0.59322	Organic Chemistry	0.110169	Chemistry	0.711864	422	1051	80622
El-Gamal, Ali	King Saud University	sau	65	1992	2020	234199	160	4	2.84167	4	47	24	87	27	89	2.42945	152	1.05263	45	0.0698	246058	172	5	2.80833	4	47	24	89	27	91	2.46732	163	1.05521	45	3	0	Medicinal & Biomolecular Chemistry	0.413793	Pharmacology & Pharmacy	0.206897	Chemistry	0.62069	1129	1053	80622
Alanazi, Fars K.	King Saud University	sau	203	2003	2020	234444	407	8	5.11111	3	3	21	30	70	120	2.42903	335	1.21493	133	0.2758	190753	562	9	6.43175	3	3	21	35	70	178	2.56934	389	1.44473	154	5	0	Pharmacology & Pharmacy	0.507614	Chemical Physics	0.121827	Clinical Medicine	0.543147	1334	1677	94611
Alqahtani, Rubayyi T.	Al-Imam Muhammad Ibn Saud Islamic University	sau	47	2011	2019	235871	172	8	4.75	2	11	11	20	39	139	2.42664	152	1.13158	32	0.3745	174389	275	10	5.95833	2	11	11	24	39	213	2.6054	232	1.18534	34	3	0	Optics	0.318182	Numerical & Computational Mathematics	0.113636	Physics & Astronomy	0.5	952	1229	56325
Mehmood, R.	University of Hafr Al-Batin	sau	103	2006	2019	236821	308	9	5.9	0	0	53	102	62	113	2.42499	211	1.45972	54	0.2469	174195	409	12	7.01667	0	0	53	153	62	164	2.60587	265	1.5434	59	0	0	Networking & Telecommunications	0.372549	Mechanical Engineering & Transports	0.147059	Information & Communication Technologies	0.382353	2026	2830	161179
Alamry, Khalid A.	King Abdulaziz University	sau	229	2011	2020	239743	925	15	6.11549	0	0	2	9	46	130	2.41977	816	1.13358	142	0.2624	170802	1254	17	7.54803	0	0	2	18	46	212	2.61348	967	1.29679	160	0	1	Inorganic & Nuclear Chemistry	0.172566	Organic Chemistry	0.115044	Chemistry	0.570796	1088	1483	57598
Najeeb, Shariq	Alfarabi Colleges	sau	33	2015	2018	240845	405	12	2.93135	0	0	16	146	19	150	2.41789	379	1.0686	30	0.0795	245013	440	12	3.65913	0	0	16	154	19	159	2.46911	397	1.10831	32	1	5	Dentistry	0.296296	Chemical Physics	0.148148	Clinical Medicine	0.592593	1085	1112	55471
Ahad, Abdul	King Saud University	sau	84	2007	2020	243273	361	10	4.25992	0	0	25	123	25	123	2.41372	291	1.24055	71	0.2101	205891	457	12	4.95714	0	0	25	159	25	159	2.5395	322	1.41925	75	0	0	Pharmacology & Pharmacy	0.595238	Medicinal & Biomolecular Chemistry	0.0714286	Clinical Medicine	0.690476	1452	1750	94611
Aljadhey, Hisham S.	Saudi Food and Drug Authority	sau	111	2004	2020	244253	294	8	3.86908	4	3	17	47	69	166	2.412	270	1.08889	78	0.1091	251301	330	8	3.91611	4	4	17	53	69	187	2.45884	293	1.12628	81	6	4	Pharmacology & Pharmacy	0.431579	General & Internal Medicine	0.168421	Clinical Medicine	0.705263	1829	1759	94611
Sheltami, Tarek	King Fahd University of Petroleum and Minerals	sau	129	2003	2020	244449	305	8	4.83333	8	1	38	57	82	171	2.41167	287	1.06272	61	0.0785	245730	331	8	5.83333	8	1	38	64	82	190	2.46789	299	1.10702	63	1	21	Networking & Telecommunications	0.445378	Artificial Intelligence & Image Processing	0.252101	Information & Communication Technologies	0.87395	2988	2945	161179
Al-Harthi, Mohammed A.	King Abdulaziz University	sau	69	2002	2020	246179	173	7	4.325	11	21	23	37	32	50	2.40872	134	1.29104	50	0.2543	189393	232	8	4.96786	11	27	23	56	32	69	2.57225	154	1.50649	54	11	0	Dairy & Animal Science	0.909091	Fisheries	0.0454545	Agriculture, Fisheries & Forestry	0.954545	558	765	48043
Althubaiti, Alaa	King Saud bin Abdulaziz University for Health Sciences	sau	13	2011	2019	248691	135	3	1.41667	2	122	4	123	4	123	2.40464	135	1	6	0	292046	135	3	1.41667	2	122	4	123	4	123	2.39742	135	1	6	0	0	General & Internal Medicine	0.230769	Statistics & Probability	0.153846	Clinical Medicine	0.692308	2280	2050	106795
Canini, Marco	King Abdullah University of Science and Technology	sau	70	2008	2020	250414	379	10	5.30238	0	0	14	69	30	112	2.40176	300	1.26333	46	0.0688	276202	407	10	5.30238	0	0	14	80	30	127	2.4203	318	1.27987	48	0	4	Networking & Telecommunications	0.811594	Information Systems	0.0724638	Information & Communication Technologies	1	3378	3014	161179
El-Agamy, Dina Saad	Taibah University	sau	38	2009	2020	250582	128	6	3.25952	6	18	20	68	30	102	2.4015	123	1.04065	28	0.1293	245010	147	7	3.25952	6	20	20	78	30	118	2.46911	132	1.11364	31	1	0	Pharmacology & Pharmacy	0.297297	Toxicology	0.189189	Clinical Medicine	0.567568	1771	1812	94611
El-Hazmi, Malak	King Saud University Medical College	sau	194	1975	2017	251202	132	5	3.08333	42	16	153	103	170	117	2.40046	114	1.15789	51	0.0075	296889	133	5	3.08333	42	16	153	103	170	117	2.39053	115	1.15652	51	3	2	General & Internal Medicine	0.626667	Pediatrics	0.0933333	Clinical Medicine	0.88	2314	2075	106795
Alshomrani, Ali Saleh	King Abdulaziz University	sau	130	2015	2020	251680	455	9	5.73456	0	0	9	34	55	197	2.39968	363	1.25344	96	0.5185	128768	945	16	7.85238	0	0	9	54	55	308	2.72304	575	1.64348	107	1	1	Optics	0.244094	Applied Physics	0.165354	Physics & Astronomy	0.661417	686	1333	56325
Abdulghani, Hamza Mohammad	King Saud University Medical College	sau	44	1998	2020	251947	151	6	3.76551	1	6	20	100	30	128	2.39924	137	1.10219	31	0.0066	297411	152	6	3.76551	1	6	20	101	30	129	2.38987	138	1.10145	31	3	6	General & Internal Medicine	0.309524	Medical Informatics	0.261905	Clinical Medicine	0.666667	2316	2080	106795
Shahat, Abdelaaty A.	King Saud University College of Pharmacy	sau	118	1991	2020	252040	219	6	3.99325	1	5	33	85	59	110	2.3991	208	1.05288	73	0.1512	266340	258	7	3.86035	1	5	33	91	59	116	2.43527	238	1.08403	76	19	0	Medicinal & Biomolecular Chemistry	0.395833	Oncology & Carcinogenesis	0.0833333	Chemistry	0.552083	1261	1170	80622
Hemida, Maged G.	King Faisal University	sau	43	2008	2019	253092	211	9	2.53844	1	3	25	126	29	137	2.3974	149	1.41611	27	0.1245	264514	241	9	2.78844	1	3	25	141	29	153	2.4381	162	1.48765	27	0	0	Veterinary Sciences	0.3	Microbiology	0.25	Biomedical Research	0.475	550	500	46255
Ahmed, Shehab	King Abdullah University of Science and Technology	sau	280	2001	2020	253271	914	13	7.95	1	0	9	1	154	397	2.39707	726	1.25895	170	0.1638	261866	1093	13	8.93333	1	0	9	1	154	482	2.44212	770	1.41948	188	0	25	Electrical & Electronic Engineering	0.660448	Energy	0.156716	Engineering	0.723881	1145	1084	87611
Wani, Tanveer A.	King Saud University	sau	71	2006	2020	253723	141	7	3.58333	1	7	26	89	39	105	2.39631	111	1.27027	37	0.25	228814	188	7	4.11667	1	7	26	121	39	142	2.49675	123	1.52846	46	1	0	Pharmacology & Pharmacy	0.264706	Analytical Chemistry	0.191176	Chemistry	0.485294	1619	1842	94611
AlFaleh, Khalid	King Khalid University Hospital	sau	41	2005	2019	256229	171	6	2.99397	4	5	20	131	35	157	2.39217	160	1.06875	27	0.0284	300706	176	6	2.99397	4	5	20	131	35	159	2.38532	165	1.06667	28	0	0	General & Internal Medicine	0.589744	Pediatrics	0.307692	Clinical Medicine	0.974359	2342	2122	106795
AlFaify, S.	King Khalid University	sau	193	2009	2020	265164	596	10	5.84091	1	0	9	15	79	209	2.37798	404	1.47525	146	0.6045	69597	1507	19	9.87107	1	0	9	65	79	706	2.94848	564	2.67199	162	3	0	Applied Physics	0.382979	Materials	0.154255	Physics & Astronomy	0.62234	1570	6613	224856
Saleem, Kashif	King Saud University	sau	98	2007	2020	266223	479	8	4.01468	0	0	30	47	50	312	2.37637	455	1.05275	66	0.0911	254847	527	9	4.83135	0	0	30	54	50	330	2.45323	489	1.07771	71	2	18	Networking & Telecommunications	0.384615	Artificial Intelligence & Image Processing	0.197802	Information & Communication Technologies	0.736264	3102	3201	161179
Alsaab, Hashem O.	Taif University	sau	23	2015	2020	267947	378	8	2.46905	0	0	6	220	6	220	2.37362	373	1.0134	18	0.135	258958	437	9	2.92738	0	0	6	238	6	238	2.44669	392	1.1148	21	0	0	Pharmacology & Pharmacy	0.380952	Medicinal & Biomolecular Chemistry	0.238095	Clinical Medicine	0.571429	1885	1987	94611
Bahkali, Ali H.	King Saud University	sau	240	1991	2020	268274	828	15	5.35837	5	2	13	3	34	91	2.37313	628	1.31847	156	0.4942	193310	1637	21	6.56715	5	2	13	3	34	125	2.56404	772	2.12047	184	8	0	Mycology & Parasitology	0.469027	Evolutionary Biology	0.141593	Biomedical Research	0.544248	355	447	20926
Al-Omar, Mohamed A.	King Saud University	sau	282	2000	2020	272425	274	7	3.63452	10	11	30	33	68	68	2.36655	260	1.05385	106	0.4659	176281	513	9	4.88452	10	11	30	40	68	132	2.60109	352	1.45739	151	21	0	General Chemistry	0.169173	Inorganic & Nuclear Chemistry	0.154135	Chemistry	0.669173	507	832	44508
Al-Hamouz, Z. M.	King Fahd University of Petroleum and Minerals	sau	85	1990	2019	272919	144	7	3.95	14	8	35	42	63	113	2.36577	134	1.07463	37	0.1429	295821	168	7	4.2	14	8	35	42	63	128	2.39195	150	1.12	40	0	4	Electrical & Electronic Engineering	0.416667	Energy	0.305556	Engineering	0.5	1304	1181	87611
Khan, Merajuddin	King Saud University College of Science	sau	49	2002	2020	275467	313	10	2.91198	0	0	18	147	24	157	2.36194	287	1.09059	39	0.1232	251341	357	11	3.73579	0	0	18	170	24	181	2.45878	307	1.16287	40	2	3	Medicinal & Biomolecular Chemistry	0.195122	General Chemistry	0.170732	Chemistry	0.585366	1172	1330	80622
Mehmood, Rashid	King Abdulaziz University	sau	88	2002	2020	281841	307	8	4.21667	2	2	16	50	40	89	2.35234	230	1.33478	46	0.3696	119793	487	11	6.94286	2	5	16	97	40	171	2.75001	244	1.9959	64	0	4	Networking & Telecommunications	0.506329	Artificial Intelligence & Image Processing	0.253165	Information & Communication Technologies	0.797468	1329	3415	161179
Shafey, T.	King Saud University	sau	59	1990	2017	282101	92	5	3.81667	8	15	45	80	49	85	2.35194	78	1.17949	33	0.0108	331975	93	5	3.81667	8	15	45	81	49	86	2.34365	79	1.17722	33	12	0	Dairy & Animal Science	0.690476	Plant Biology & Botany	0.119048	Agriculture, Fisheries & Forestry	0.690476	1151	894	48043
Mansour, S. F.	King Abdulaziz University	sau	57	1993	2020	291475	172	7	4.48333	1	2	21	81	29	93	2.33836	155	1.10968	44	0.474	150037	327	10	6.21667	1	2	21	175	29	189	2.66391	194	1.68557	51	0	0	Materials	0.392857	Applied Physics	0.357143	Physics & Astronomy	0.482143	3136	6389	177931
Ganesh, V.	King Khalid University	sau	116	2008	2020	305785	402	8	4.80794	0	0	22	69	26	87	2.31838	297	1.35354	91	0.5271	145132	850	15	7.12897	0	0	22	112	26	142	2.67676	412	2.06311	99	0	0	Applied Physics	0.448276	Materials	0.163793	Physics & Astronomy	0.637931	3512	7669	224856
Alsmadi, Mutasem K.	Imam Abdulrahman Bin Faisal university	sau	37	2009	2020	310824	85	5	3.25	6	26	16	46	32	83	2.31133	58	1.46552	30	0.4178	160952	146	6	5.5	6	41	16	77	32	140	2.63684	68	2.14706	33	8	2	Artificial Intelligence & Image Processing	0.75	Information Systems	0.05	Information & Communication Technologies	0.85	3800	7271	215114
Ali, Mazhar	Islamic University of Madinah	sau	22	2007	2020	311903	94	4	3	13	20	18	89	20	91	2.30992	82	1.14634	15	0.2101	211630	119	5	4.16667	13	36	18	111	20	114	2.52843	84	1.41667	18	0	0	General Physics	0.681818	Fluids & Plasmas	0.181818	Physics & Astronomy	0.954545	1199	1714	62527
El-Azab, Adel S.	King Saud University	sau	109	1996	2020	321360	279	9	3.87143	1	0	38	71	49	124	2.29711	224	1.24554	65	0.5599	93172	634	14	6.9377	1	2	38	159	49	282	2.84322	265	2.39245	76	0	0	Medicinal & Biomolecular Chemistry	0.398148	Inorganic & Nuclear Chemistry	0.333333	Chemistry	0.953704	336	1647	80622
Nisar, Kottakkaran Sooppy	Prince Sattam Bin Abdulaziz University	sau	146	2010	2020	326187	180	6	3.79286	6	4	38	35	110	143	2.29069	139	1.29496	69	0.5814	116204	430	10	5.95952	6	6	38	95	110	333	2.76153	259	1.66023	97	13	2	General Mathematics	0.375	Applied Mathematics	0.21875	Mathematics & Statistics	0.65625	628	1962	48314
Berrada, K.	Al-Imam Muhammad Ibn Saud Islamic University	sau	95	2009	2020	328166	74	5	2.91667	26	25	65	65	73	68	2.28811	55	1.34545	29	0.6064	103229	188	7	5.5	26	61	65	150	73	159	2.80563	85	2.21176	55	0	0	Optoelectronics & Photonics	0.304348	Applied Physics	0.206522	Physics & Astronomy	0.641304	310	1156	99488
Abduljabbar, Tariq	King Saud University	sau	87	1997	2020	328876	201	6	3.64524	2	5	20	46	39	83	2.28728	158	1.27215	67	0.3232	249532	297	8	4.11071	2	5	20	64	39	128	2.46171	197	1.50761	73	2	0	Dentistry	0.595238	Biophysics	0.202381	Clinical Medicine	0.690476	1105	1625	55471
Abuelma'Atti, Muhammad Taher	King Fahd University of Petroleum and Minerals	sau	356	1980	2011	330405	79	3	3	222	38	345	78	352	79	2.28526	66	1.19697	46	0.0125	388124	80	3	3	222	38	345	78	352	80	2.27736	67	1.19403	46	4	4	Electrical & Electronic Engineering	0.5	Networking & Telecommunications	0.285	Engineering	0.505	1775	1480	87611
Nair, Anroop B.	King Faisal University	sau	111	2003	2020	335466	224	8	3.85833	1	0	36	81	60	142	2.27897	206	1.08738	65	0.3191	257306	329	9	5.10397	1	0	36	118	60	195	2.44937	231	1.42424	82	7	1	Pharmacology & Pharmacy	0.588235	Medicinal & Biomolecular Chemistry	0.0490196	Clinical Medicine	0.676471	1872	2591	94611
Alwasel, S.	King Saud University	sau	118	2009	2020	336053	350	10	3.95755	1	0	14	27	40	167	2.27825	282	1.24113	74	0.4673	230917	657	15	4.80253	1	0	14	27	40	281	2.49303	378	1.7381	83	2	1	Medicinal & Biomolecular Chemistry	0.168142	Obstetrics & Reproductive Medicine	0.079646	Clinical Medicine	0.300885	1040	1738	80622
Nemitallah, Medhat A.	King Fahd University of Petroleum and Minerals	sau	65	2012	2020	340224	148	7	3.54405	2	4	30	58	34	72	2.27299	129	1.14729	42	0.5698	109444	344	10	6.86786	2	10	30	131	34	159	2.78354	157	2.19108	48	3	0	Energy	0.745455	Mechanical Engineering & Transports	0.145455	Enabling & Strategic Technologies	0.745455	2483	8496	186014
Vohra, Fahim	King Saud University	sau	128	2007	2020	341542	313	8	4.12024	1	0	22	48	58	140	2.27143	238	1.31513	90	0.352	222939	483	11	5.72262	1	0	22	71	58	212	2.50723	283	1.70671	102	5	2	Dentistry	0.504132	Biophysics	0.190083	Clinical Medicine	0.677686	981	1684	55471
Elansary, Hosam O.	King Saud University	sau	45	2010	2020	356403	143	6	3.07024	3	4	28	74	32	88	2.25342	130	1.1	35	0.5627	105568	327	10	5.92024	3	9	28	182	32	219	2.79711	184	1.77717	43	0	0	Plant Biology & Botany	0.355556	Medicinal & Biomolecular Chemistry	0.177778	Biology	0.422222	1551	5831	113961
Anwer, Md Khalid	Prince Sattam Bin Abdulaziz University	sau	55	2007	2020	366321	196	8	3.94405	1	1	14	58	18	66	2.24186	173	1.13295	38	0.3123	249227	285	10	4.09683	1	2	14	102	18	114	2.46219	210	1.35714	45	5	0	Pharmacology & Pharmacy	0.396226	Chemical Physics	0.113208	Clinical Medicine	0.433962	1804	2915	94611
Bhat, Mashooq Ahmad	King Saud University	sau	68	2005	2020	371701	130	6	2.81786	1	6	37	58	42	84	2.23556	119	1.09244	40	0.3299	281153	194	7	3.75119	1	6	37	86	42	114	2.41299	153	1.26797	50	1	0	Medicinal & Biomolecular Chemistry	0.179104	Organic Chemistry	0.149254	Chemistry	0.641791	1378	2001	80622
Abdallah, Hossam M.	King Abdulaziz University	sau	65	2007	2020	375999	204	7	3.80952	0	0	21	95	29	106	2.23064	190	1.07368	46	0.2714	282724	280	10	4.66786	0	0	21	126	29	138	2.41071	223	1.25561	49	3	1	Medicinal & Biomolecular Chemistry	0.423729	Plant Biology & Botany	0.186441	Chemistry	0.508475	1387	2030	80622
Kadi, Adnan A.	King Saud University College of Pharmacy	sau	99	2005	2020	381594	207	7	3.21786	3	1	29	63	46	99	2.22408	182	1.13736	57	0.445	188080	373	11	5.58333	3	1	29	114	46	167	2.57511	223	1.67265	67	0	0	Analytical Chemistry	0.25	Organic Chemistry	0.229167	Chemistry	0.822917	1710	4150	87137
Al-Hossainy, A. F.	Northern Border University	sau	34	2004	2020	384421	96	6	3.78333	2	4	19	60	25	71	2.22086	53	1.81132	30	0.6471	101990	272	10	6.8	2	12	19	149	25	197	2.8101	71	3.83099	34	0	0	Applied Physics	0.363636	Materials	0.121212	Physics & Astronomy	0.454545	2393	9796	224856
Mohan, Syam	Jazan University	sau	85	2008	2019	396326	315	8	3.98053	0	0	10	33	28	111	2.20755	278	1.13309	67	0.0541	461083	333	8	3.93129	0	0	10	34	28	114	2.20311	287	1.16028	69	12	2	Complementary & Alternative Medicine	0.236111	Medicinal & Biomolecular Chemistry	0.222222	Clinical Medicine	0.486111	175	159	9518
Abdalla, M. S.	King Saud University College of Science	sau	129	1981	2018	396787	91	4	2.86667	17	15	85	59	109	71	2.20701	46	1.97826	48	0.3546	285556	141	5	3.45	17	15	85	101	109	113	2.40662	58	2.43103	62	0	0	Optoelectronics & Photonics	0.235849	Nuclear & Particle Physics	0.207547	Physics & Astronomy	0.745283	1037	1461	99488
Menezes, Ritesh G.	Imam Abdulrahman Bin Faisal university	sau	276	2007	2020	401546	282	7	3.97619	0	0	45	38	130	133	2.20182	246	1.14634	96	0.0693	466712	303	7	3.85735	0	0	45	39	130	141	2.19778	260	1.16538	100	1	7	Legal & Forensic Medicine	0.607407	General & Internal Medicine	0.0962963	Clinical Medicine	0.896296	222	181	10158
Oubei, H. M.	King Abdullah University of Science and Technology	sau	35	2010	2019	407308	229	10	2.10789	0	0	10	101	10	101	2.19559	176	1.30114	23	0.3674	267955	362	13	2.96979	0	0	10	162	10	162	2.4327	216	1.67593	28	0	2	Optoelectronics & Photonics	0.4	Optics	0.342857	Enabling & Strategic Technologies	0.457143	963	1502	99488
De Meersman, Ronald Edmond	Alfaisal University	sau	64	1977	2013	407965	117	5	2.96786	12	15	26	34	50	52	2.19489	114	1.02632	17	0.025	474659	120	5	2.96786	12	15	26	34	50	54	2.19024	116	1.03448	19	0	0	General Clinical Medicine	0.282051	Cardiovascular System & Hematology	0.230769	Clinical Medicine	0.666667	235	207	16340
Hussein, Mahmoud A.	King Abdulaziz University	sau	93	2002	2020	426398	200	6	3.84286	1	1	28	46	49	77	2.17545	192	1.04167	55	0.4521	125376	365	10	5.80952	1	9	28	111	49	173	2.73305	242	1.50826	75	0	0	Polymers	0.428571	Materials	0.10989	Chemistry	0.582418	1328	4808	80670
Rehan, Mohd	King Abdulaziz University	sau	35	2006	2020	463399	132	6	3.17329	3	8	8	30	9	33	2.13896	123	1.07317	24	0.3433	231379	201	8	4.44829	3	20	8	54	9	62	2.49217	156	1.28846	28	0	0	Medicinal & Biomolecular Chemistry	0.181818	Biochemistry & Molecular Biology	0.181818	Biomedical Research	0.30303	1048	2737	80622
Abo-Khalil, Ahmed G.	Majmaah University	sau	35	2004	2020	476249	63	5	2.53333	4	10	23	54	28	60	2.12665	59	1.0678	19	0.4112	248905	107	5	4.83333	4	21	23	91	28	98	2.46268	69	1.55072	27	0	1	Electrical & Electronic Engineering	0.558824	Energy	0.264706	Engineering	0.588235	1069	2275	87611
Ng, Tien Khee	King Abdullah University of Science and Technology	sau	289	1998	2020	510701	846	12	5.16525	0	0	17	8	23	11	2.09561	684	1.23684	126	0.3194	406196	1243	17	6.55672	0	0	17	9	23	12	2.25786	785	1.58344	157	0	2	Optoelectronics & Photonics	0.308511	Optics	0.262411	Physics & Astronomy	0.492908	1616	2054	99488
Badawi, Ali	Taif University	sau	33	2012	2020	609720	60	4	2.7	6	11	17	33	22	38	2.01549	55	1.09091	23	0.6296	172142	162	7	4.85833	6	29	17	94	22	111	2.61053	71	2.28169	32	0	0	Applied Physics	0.575758	Nanoscience & Nanotechnology	0.0909091	Physics & Astronomy	0.757576	4267	16105	224856
Fahmy, Mohamed Abdelsabour	Umm Al Qura University	sau	31	2002	2020	628357	40	3	2.25	25	33	26	34	29	35	2.00155	18	2.22222	21	0.7802	48432	182	9	9	25	157	26	162	29	170	3.07523	26	7	27	1	0	Mechanical Engineering & Transports	0.551724	Applied Mathematics	0.241379	Engineering	0.62069	493	5905	92645
Atif, Muhammad	King Saud University College of Science	sau	131	2004	2020	868291	147	6	2.30357	8	1	35	16	51	26	1.84809	135	1.08889	55	0.4302	419985	258	8	3.92937	8	1	35	50	51	69	2.24359	167	1.54491	74	7	0	Optoelectronics & Photonics	0.40678	Applied Physics	0.0932203	Enabling & Strategic Technologies	0.542373	1692	4056	99488
Min-Allah, Nasro	Imam Abdulrahman Bin Faisal university	sau	51	2007	2019	922023	158	8	1.751	4	1	16	9	23	29	1.81858	147	1.07483	30	0.2293	404922	205	9	3.651	4	5	16	24	23	57	2.25927	162	1.26543	33	0	3	Distributed Computing	0.319149	Networking & Telecommunications	0.234043	Information & Communication Technologies	0.765957	183	614	9666
Alresheedi, M. T.	King Saud University	sau	59	2010	2020	1046159	111	6	2.9623	0	0	12	15	16	17	1.75477	100	1.11	29	0.5375	446760	240	9	4.63849	0	0	12	56	16	58	2.21696	133	1.80451	42	0	0	Optoelectronics & Photonics	0.491525	Networking & Telecommunications	0.271186	Enabling & Strategic Technologies	0.491525	1859	5115	99488
Qaisar, Saeed Mian	Effat University, Saudi Arabia	sau	73	2006	2020	1731116	33	3	1.71786	10	1	41	9	54	24	1.48285	32	1.03125	19	0.8036	114879	168	8	5.24167	10	48	41	125	54	155	2.76583	62	2.70968	41	0	1	Artificial Intelligence & Image Processing	0.275362	Electrical & Electronic Engineering	0.188406	Information & Communication Technologies	0.362319	2747	40817	215114
Moshkov, Mikhail	King Abdullah University of Science and Technology	sau	178	1994	2020	2127688	27	3	1.75	30	1	63	4	132	15	1.3593	26	1.03846	17	0.8689	171583	206	6	4.03333	30	44	63	71	132	158	2.61178	84	2.45238	77	0	2	Artificial Intelligence & Image Processing	0.673469	Computation Theory & Mathematics	0.251701	Information & Communication Technologies	0.931973	4042	50770	215114

## Sheet: 2020
authfull	inst_name	cntry	np6020	firstyr	lastyr	rank (ns)	nc2020 (ns)	h20 (ns)	hm20 (ns)	nps (ns)	ncs (ns)	cpsf (ns)	ncsf (ns)	npsfl (ns)	ncsfl (ns)	c (ns)	npciting (ns)	cprat (ns)	np6020 cited2020 (ns)	self%	rank	nc2020	h20	hm20	nps	ncs	cpsf	ncsf	npsfl	ncsfl	c	npciting	cprat	np6020 cited2020	np6020_d	nc2020_d	sm-subfield-1	sm-subfield-1-frac	sm-subfield-2	sm-subfield-2-frac	sm-field	sm-field-frac	rank sm-subfield-1	rank sm-subfield-1 (ns)	sm-subfield-1 count
Demirbas, Ayhan	King Abdulaziz University	sau	503	1991	2018	72	5062	34	31.4444	331	3685	427	4315	490	4660	4.76738	4222	1.19896	363	0.0104	76	5115	34	31.4444	331	3685	427	4318	490	4697	4.75477	4252	1.20296	365	11	104	Energy	0.83	Food Science	0.024	Enabling & Strategic Technologies	0.878	1	1	229150
Gupta, Vinod Kumar	King Abdulaziz University	sau	687	1978	2021	145	15837	64	29.9635	10	32	283	5905	467	10929	4.60995	8336	1.89983	590	0.0446	155	16576	65	30.929	10	32	283	6017	467	11303	4.61475	8615	1.92409	593	0	67	Chemical Physics	0.278761	Analytical Chemistry	0.240413	Chemistry	0.384956	4	4	92738
Saleh, Tawfik A.	King Fahd University of Petroleum and Minerals	sau	277	2009	2021	155	6349	40	26.085	15	860	77	2691	186	4712	4.58276	3783	1.6783	260	0.0862	149	6948	43	26.8278	15	993	77	2923	186	5127	4.6285	4000	1.737	262	4	19	Chemical Engineering	0.16791	Chemical Physics	0.160448	Physics & Astronomy	0.231343	3	3	66189
Duarte, Carlos M.	King Abdullah University of Science and Technology	sau	816	1986	2021	205	11764	48	23.8641	17	333	106	1755	407	5311	4.52619	7375	1.59512	708	0.1333	170	13574	52	25.9324	17	359	106	1903	407	6008	4.58768	7867	1.72544	734	0	16	Marine Biology & Hydrobiology	0.444857	Meteorology & Atmospheric Sciences	0.122677	Biology	0.662949	1	1	42163
Hayat, T.	King Abdulaziz University	sau	2329	1995	2020	809	19643	44	26.156	4	2	851	5312	1203	8043	4.23398	10361	1.89586	1973	0.1809	561	23980	50	29.8969	4	2	851	6721	1203	10028	4.3379	11108	2.1588	2034	7	96	Mechanical Engineering & Transports	0.19639	Applied Physics	0.0949721	Physics & Astronomy	0.331328	7	13	109724
Mahmoud, Waleed E.	King Abdulaziz University	sau	101	2002	2021	844	2550	32	24.9576	10	337	56	1409	86	2194	4.22107	352	7.24432	100	0.2473	526	3388	35	29.8621	10	366	56	1818	86	2847	4.34974	369	9.18157	100	0	2	Applied Physics	0.267327	Materials	0.247525	Chemistry	0.336634	19	29	269833
Naushad, Mu	King Saud University College of Science	sau	375	2006	2022	911	6600	44	18.9714	4	138	47	1191	123	2377	4.20409	4142	1.59343	323	0.1702	705	7954	48	19.9444	4	164	47	1436	123	2884	4.28968	4443	1.79023	337	0	12	Chemical Engineering	0.233803	Polymers	0.135211	Chemistry	0.276056	5	7	66189
Biswas, Anjan	King Abdulaziz University	sau	927	1999	2021	1004	4660	25	17.4833	92	334	326	1648	663	3216	4.18499	1279	3.64347	689	0.2396	602	6128	30	19.719	92	390	326	2130	663	4031	4.32252	1481	4.13774	730	18	9	Optics	0.330444	Optoelectronics & Photonics	0.115926	Physics & Astronomy	0.620802	2	8	64512
Tuomilehto, Jaakko	King Abdulaziz University	sau	1474	1974	2020	1045	20257	63	14.9208	32	55	161	640	499	2551	4.17417	16340	1.23972	929	0.1086	1100	22726	65	15.2113	32	55	161	647	499	2657	4.18696	17619	1.28986	940	2	63	Endocrinology & Metabolism	0.273038	Cardiovascular System & Hematology	0.180887	Clinical Medicine	0.765188	20	20	81805
Henrissat, Bernard	King Abdulaziz University	sau	547	1978	2021	1299	11311	47	15.9638	10	125	35	366	110	2973	4.12215	7600	1.48829	470	0.1052	1310	12641	50	16.7463	10	126	35	369	110	3049	4.147	8118	1.55716	476	0	6	Biochemistry & Molecular Biology	0.250923	Microbiology	0.249077	Biomedical Research	0.714022	28	31	189264
Memish, Ziad	Alfaisal University	sau	615	1991	2020	1343	23683	57	13.7327	15	23	138	850	343	3470	4.11472	20107	1.17785	480	0.0841	1383	25859	58	14.3054	15	23	138	897	343	3662	4.13275	21315	1.21318	491	0	125	Microbiology	0.320847	General & Internal Medicine	0.130293	Biomedical Research	0.464169	24	23	165244
Abdeljawad, T.	Prince Sultan University	sau	305	2004	2021	1354	2517	25	17.9833	17	610	85	1182	179	1730	4.11285	1458	1.72634	226	0.3674	540	3979	33	22.35	17	754	85	1717	179	2632	4.3434	1825	2.18027	257	1	26	Applied Mathematics	0.357377	General Mathematics	0.229508	Mathematics & Statistics	0.734426	4	8	17766
Alothman, Zeid A.	King Saud University	sau	547	2008	2021	1360	5079	33	15.8734	3	357	83	953	133	1464	4.11138	3807	1.33412	442	0.1581	1268	6033	34	17.2429	3	357	83	1024	133	1626	4.15577	4269	1.41321	474	8	16	Analytical Chemistry	0.187266	Organic Chemistry	0.108614	Chemistry	0.58427	6	6	102767
Koenig, Harold G.	King Abdulaziz University	sau	545	1986	2021	1423	3219	24	16.2195	96	502	212	1189	399	2130	4.1005	2028	1.58728	375	0.0853	1371	3519	25	16.9532	96	521	212	1284	399	2343	4.13445	2117	1.66226	385	0	22	Psychiatry	0.2158	Social Psychology	0.165703	Clinical Medicine	0.579961	36	35	68582
Asiri, Abdullah M.	King Abdulaziz University	sau	1807	1997	2021	1564	19337	55	27.9745	26	12	243	266	710	3076	4.0771	12360	1.56448	1373	0.1975	971	24096	62	32.9654	26	12	243	338	710	4997	4.21241	13167	1.83003	1446	7	26	Organic Chemistry	0.171186	Inorganic & Nuclear Chemistry	0.143503	Chemistry	0.539548	12	26	144918
Zenkour, Ashraf M.	King Abdulaziz University	sau	332	1989	2021	1581	2331	21	16.45	86	672	189	1165	304	2096	4.07496	1214	1.9201	289	0.2823	690	3248	25	21.75	86	920	189	1699	304	2964	4.29222	1376	2.36047	309	0	14	Mechanical Engineering & Transports	0.415663	Materials	0.198795	Engineering	0.548193	10	21	109724
Ali, Hafiz Muhammad	King Fahd University of Petroleum and Minerals	sau	158	2010	2021	1734	3616	37	16.6972	5	201	34	699	74	1874	4.05188	1896	1.90717	147	0.0971	1630	4005	38	17.8734	5	204	34	793	74	2061	4.09171	2049	1.95461	148	3	23	Energy	0.360759	Mechanical Engineering & Transports	0.341772	Engineering	0.398734	37	37	229150
Rashad, Alaa M.	Shaqra University	sau	89	2007	2021	1967	1198	22	19.0667	48	835	69	1108	75	1113	4.0227	975	1.22872	75	0.1406	1601	1394	24	20.4	48	951	69	1270	75	1281	4.09607	1013	1.37611	79	0	33	Building & Construction	0.579545	Materials	0.204545	Built Environment & Design	0.579545	10	11	30244
Seadawy, Aly	Taibah University	sau	256	2000	2021	3345	1721	22	17.8	18	356	80	710	114	854	3.88485	706	2.43768	212	0.5892	395	4189	37	27.6333	18	806	80	1698	114	2101	4.40801	963	4.34995	232	2	3	General Physics	0.234375	Applied Physics	0.21875	Physics & Astronomy	0.753906	2	21	71123
Barakat, M. A.	King Abdulaziz University	sau	135	1982	2021	3406	2211	22	11.6369	10	487	37	707	86	1365	3.87998	1977	1.11836	119	0.0341	3689	2289	23	11.944	10	488	37	719	86	1406	3.89137	2017	1.13485	120	1	23	Environmental Sciences	0.19084	Chemical Engineering	0.160305	Chemistry	0.244275	39	34	77304
Al-Tawfiq, Jaffar A.	Johns Hopkins Aramco Healthcare	sau	278	1997	2021	3503	3153	26	11.9168	30	150	154	1077	198	1396	3.87219	2521	1.25069	215	0.0874	3232	3455	27	12.9309	30	161	154	1195	198	1554	3.92198	2611	1.32325	227	0	19	Microbiology	0.462094	Tropical Medicine	0.0830325	Biomedical Research	0.559567	63	66	165244
Subasi, Abdulhamit	Effat University, Saudi Arabia	sau	130	1994	2021	3654	1730	20	13.9762	15	295	49	808	102	1630	3.85937	1425	1.21404	98	0.0679	3779	1856	21	14.2262	15	311	49	850	102	1746	3.88434	1473	1.26001	106	2	82	Artificial Intelligence & Image Processing	0.4	Biomedical Engineering	0.128	Information & Communication Technologies	0.568	114	112	253359
Tuzen, Mustafa	King Fahd University of Petroleum and Minerals	sau	287	1998	2021	3655	2714	24	16.769	9	135	67	586	143	1465	3.85935	1940	1.39897	250	0.0602	3726	2888	25	17.8524	9	135	67	632	143	1553	3.88803	2013	1.43467	256	4	22	Analytical Chemistry	0.25784	Food Science	0.184669	Chemistry	0.355401	15	14	102767
Arqub, Omar Abu	King Abdulaziz University	sau	91	2012	2021	3699	1361	20	13.8667	13	360	46	1112	53	1155	3.85633	551	2.47005	76	0.3112	1733	1976	25	17.9	13	507	46	1531	53	1617	4.07785	612	3.22876	81	1	4	Numerical & Computational Mathematics	0.266667	Applied Mathematics	0.211111	Mathematics & Statistics	0.544444	3	5	14725
Abido, Mohammad A.	King Fahd University of Petroleum and Minerals	sau	309	1996	2021	3756	1610	21	14.75	36	456	73	534	231	1173	3.85172	1212	1.32838	186	0.1056	3971	1800	21	15.25	36	466	73	548	231	1294	3.87099	1284	1.40187	201	0	62	Energy	0.453333	Electrical & Electronic Engineering	0.223333	Enabling & Strategic Technologies	0.456667	83	77	229150
Alouini, Mohamed Slim	King Abdullah University of Science and Technology	sau	1553	1995	2021	3871	6097	32	17.848	1	35	41	160	1189	4378	3.84348	4058	1.50246	776	0.1594	3542	7253	34	19.8738	1	35	41	163	1189	5164	3.90036	4369	1.66011	841	3	34	Networking & Telecommunications	0.91453	Optoelectronics & Photonics	0.0236686	Information & Communication Technologies	0.934254	26	27	183648
Hossain, M. Shamim	King Saud University	sau	270	2004	2021	4074	3223	28	14.8857	7	65	83	883	136	1292	3.83111	2658	1.21257	213	0.1478	3134	3782	31	16.669	7	76	83	1057	136	1553	3.92971	2796	1.35265	218	2	109	Networking & Telecommunications	0.420849	Artificial Intelligence & Image Processing	0.173745	Information & Communication Technologies	0.868726	24	30	183648
Chan, Tony F.	King Abdullah University of Science and Technology	sau	271	1979	2020	4854	2354	22	12.9833	12	48	109	1629	173	2002	3.78867	1821	1.2927	156	0.0236	5446	2411	22	13.5667	12	48	109	1630	173	2019	3.79034	1848	1.30465	160	0	36	Artificial Intelligence & Image Processing	0.316981	Numerical & Computational Mathematics	0.286792	Information & Communication Technologies	0.433962	150	143	253359
Magistretti, P.	King Abdullah University of Science and Technology	sau	429	1975	2021	4980	3742	26	13.7121	18	57	63	524	206	1900	3.78151	2538	1.47439	249	0.0994	5088	4155	28	13.9494	18	57	63	546	206	2028	3.80776	2697	1.5406	260	0	6	Neurology & Neurosurgery	0.465228	Psychiatry	0.0695444	Clinical Medicine	0.748201	326	321	278898
Alsaedi, Ahmad	King Abdulaziz University	sau	1796	2005	2021	5273	16239	43	24.9216	5	0	65	201	940	6951	3.76629	9301	1.74594	1546	0.1995	3780	20286	48	28.9677	5	0	65	274	940	9136	3.88433	10101	2.00832	1622	3	65	Mechanical Engineering & Transports	0.136795	Applied Physics	0.102178	Physics & Astronomy	0.318258	47	56	109724
Umoren, Saviour A.	King Fahd University of Petroleum and Minerals	sau	160	2004	2021	5323	2223	25	15.9119	8	41	74	970	105	1441	3.76367	1331	1.67017	148	0.1	5292	2470	27	16.1619	8	42	74	1052	105	1580	3.79851	1376	1.79506	148	8	23	Polymers	0.27451	Energy	0.183007	Enabling & Strategic Technologies	0.392157	38	33	100162
Ahmad, B.	King Abdulaziz University	sau	657	1991	2021	5858	2995	20	13.6567	22	35	261	948	511	2428	3.7366	2179	1.37448	483	0.2056	4229	3770	23	15.8623	22	36	261	1225	511	3042	3.85563	2471	1.5257	510	21	19	Applied Mathematics	0.292049	General Mathematics	0.235474	Mathematics & Statistics	0.663609	21	25	17766
Sayyed, M. I.	Imam Abdulrahman Bin Faisal university	sau	256	2016	2021	6401	2354	22	13.9897	6	101	56	563	102	944	3.71368	771	3.05318	238	0.5765	1110	5559	37	23.9877	6	139	56	1136	102	2204	4.18551	1037	5.36066	247	0	6	Applied Physics	0.386719	Materials	0.25	Physics & Astronomy	0.582031	34	130	269833
Ezzat, M. A.	Al Qassim University	sau	168	1993	2021	7314	1168	17	12.75	22	139	133	922	164	1148	3.67518	454	2.57269	138	0.1542	5755	1381	18	14.5	22	177	133	1094	164	1348	3.77515	473	2.91966	140	0	8	Mechanical Engineering & Transports	0.505952	General Physics	0.0833333	Engineering	0.553571	66	73	109724
Merigó, José M.	University of Technology Sydney	sau	344	2007	2021	7327	2201	24	12.7278	19	49	133	763	223	1124	3.67476	1293	1.70224	214	0.2631	4491	2987	26	15.954	19	67	133	961	223	1535	3.84003	1436	2.08008	244	21	52	Artificial Intelligence & Image Processing	0.510638	Business & Management	0.0942249	Information & Communication Technologies	0.577508	126	206	253359
Obot, Ime Bassey	King Fahd University of Petroleum and Minerals	sau	195	2006	2021	7469	3381	30	17.9269	3	4	55	1074	91	1630	3.66875	1682	2.01011	189	0.1662	6739	4055	33	19.9364	3	4	55	1146	91	1835	3.73351	1795	2.25905	190	4	29	Energy	0.189744	Chemical Physics	0.184615	Enabling & Strategic Technologies	0.34359	145	149	229150
Omri, Anis	Al Qassim University	sau	39	2011	2021	7542	1080	17	11.6667	5	216	22	756	33	1052	3.666	905	1.19337	37	0.0824	7458	1177	18	12	5	238	22	814	33	1140	3.70469	935	1.25882	37	1	15	Energy	0.282051	Economics	0.230769	Economics & Business	0.435897	163	152	229150
Quraishi, M. A.	King Fahd University of Petroleum and Minerals	sau	430	1973	2021	7554	4241	32	18.8484	9	6	108	288	292	2590	3.66555	1872	2.26549	332	0.2619	5252	5746	37	23.069	9	6	108	345	292	3479	3.80066	1995	2.8802	348	20	31	Energy	0.28972	Materials	0.21729	Enabling & Strategic Technologies	0.511682	114	153	229150
Al-Sulaiman, Fahad A.	King Fahd University of Petroleum and Minerals	sau	171	1992	2021	7664	1852	24	12.9917	11	86	51	438	105	1042	3.66214	1575	1.17587	130	0.0791	8177	2011	25	13.3012	11	86	51	445	105	1125	3.68002	1667	1.20636	137	2	11	Energy	0.541176	Materials	0.129412	Enabling & Strategic Technologies	0.7	177	156	229150
Eddaoudi, Mohamed	King Abdullah University of Science and Technology	sau	251	1995	2021	7698	8139	43	13.9786	2	0	22	1033	121	3502	3.66083	5328	1.52759	225	0.0732	7956	8782	44	14.9147	2	0	22	1066	121	3854	3.68654	5462	1.60784	227	0	3	General Chemistry	0.251012	Organic Chemistry	0.222672	Chemistry	0.668016	44	46	51674
Gascon, Jorge	King Abdullah University of Science and Technology	sau	293	2003	2021	7991	6196	37	16.1894	2	2	20	349	141	3491	3.6504	4542	1.36416	265	0.0618	8190	6604	40	16.9583	2	2	20	363	141	3711	3.67964	4715	1.40064	269	0	4	Organic Chemistry	0.268041	Physical Chemistry	0.134021	Chemistry	0.628866	119	119	144918
Aifantis, Elias C.	King Abdulaziz University	sau	279	1975	2016	8056	1103	15	11.25	46	410	62	422	275	1089	3.64774	673	1.63893	134	0.04	8714	1149	16	11.5	46	410	62	422	275	1135	3.66231	691	1.66281	139	2	1	Mechanical Engineering & Transports	0.456204	Materials	0.29562	Engineering	0.518248	93	81	109724
Tester, Mark	King Abdullah University of Science and Technology	sau	196	1985	2021	8380	4826	29	12.4687	14	6	29	535	93	3244	3.63714	3419	1.41152	150	0.0633	9011	5152	31	12.6885	14	6	29	538	93	3347	3.65227	3516	1.4653	153	0	19	Plant Biology & Botany	0.703704	Physiology	0.042328	Biology	0.751323	118	108	134814
Santamarina, J. Carlos	King Abdullah University of Science and Technology	sau	275	1985	2021	8690	2661	25	15.9408	7	22	46	271	242	2000	3.62713	1849	1.43916	193	0.0805	9056	2894	26	15.9408	7	23	46	298	242	2167	3.65086	1920	1.50729	200	0	10	Geological & Geomatics Engineering	0.467681	Geochemistry & Geophysics	0.140684	Engineering	0.574144	79	70	52403
Katritzky, Alan R.	King Abdulaziz University	sau	2000	1953	2021	8725	2532	17	10.4286	71	22	1437	1655	1723	2238	3.62576	2011	1.25908	750	0.0413	9833	2641	17	10.5714	71	22	1437	1691	1723	2331	3.62754	2054	1.28578	764	0	10	Organic Chemistry	0.692647	General Chemistry	0.0686275	Chemistry	0.935294	147	126	144918
Rahman, Mohammed M.	King Abdulaziz University	sau	342	2006	2021	9637	2515	21	10.9853	13	42	132	661	190	1129	3.5962	1416	1.77613	304	0.471	1722	4754	30	18.7198	13	106	132	1475	190	2533	4.07915	1590	2.98994	311	2	7	Analytical Chemistry	0.153846	Organic Chemistry	0.14497	Chemistry	0.544379	7	38	102767
Muhammad, Ghulam	King Saud University	sau	246	2007	2021	9729	2162	25	13.7929	8	35	45	310	119	1273	3.59298	1651	1.30951	192	0.1574	8362	2566	27	15.7357	8	36	45	360	119	1484	3.67337	1754	1.46294	196	7	67	Networking & Telecommunications	0.353909	Artificial Intelligence & Image Processing	0.304527	Information & Communication Technologies	0.786008	57	60	183648
Sajid, Muhammad	King Fahd University of Petroleum and Minerals	sau	42	2015	2021	10367	978	19	11.2357	6	116	28	715	33	774	3.57517	890	1.09888	40	0.065	11084	1046	19	11.2357	6	129	28	764	33	824	3.59287	909	1.15072	42	0	1	Analytical Chemistry	0.731707	Environmental Sciences	0.121951	Chemistry	0.804878	52	40	102767
Mohammed, Omar F.	King Abdullah University of Science and Technology	sau	233	2000	2021	10385	6405	39	11.8936	2	19	24	95	113	1289	3.5745	4270	1.5	214	0.0957	9338	7083	41	12.9767	2	21	24	113	113	1516	3.64251	4475	1.58279	216	0	5	Nanoscience & Nanotechnology	0.310345	Physical Chemistry	0.176724	Enabling & Strategic Technologies	0.396552	235	262	89177
McCulloch, Iain	King Abdullah University of Science and Technology	sau	429	1990	2021	10599	6596	40	14.4533	5	2	23	190	166	2817	3.56875	3731	1.76789	346	0.1329	10275	7607	43	15.5734	5	2	23	197	166	3142	3.61447	3915	1.94304	353	0	1	Nanoscience & Nanotechnology	0.346698	Materials	0.143868	Enabling & Strategic Technologies	0.573113	259	266	89177
Abu-Hamdeh, Nidal H.	King Abdulaziz University	sau	148	1995	2021	10840	1278	18	11.9095	19	111	66	344	126	1141	3.56222	974	1.31211	116	0.1542	10113	1511	21	12.169	19	111	66	359	126	1325	3.61938	1109	1.36249	119	7	9	Mechanical Engineering & Transports	0.358108	Agronomy & Agriculture	0.202703	Engineering	0.418919	111	109	109724
Rue, H.	King Abdullah University of Science and Technology	sau	154	1991	2021	11075	2330	18	9.84563	3	27	14	913	111	1690	3.5557	1208	1.92881	109	0.0798	10428	2532	20	10.9885	3	27	14	953	111	1830	3.60985	1243	2.03701	113	0	3	Statistics & Probability	0.664474	Civil Engineering	0.105263	Mathematics & Statistics	0.684211	78	84	19364
Rueping, Magnus	King Abdullah University of Science and Technology	sau	302	1999	2021	11344	3759	29	17.8619	1	0	105	853	249	3365	3.54841	2597	1.44744	270	0.0744	12045	4061	30	18.931	1	0	105	870	249	3600	3.57119	2665	1.52383	273	0	1	Organic Chemistry	0.701342	General Chemistry	0.218121	Chemistry	0.95302	174	166	144918
Mahmoud, S. R.	King Abdulaziz University	sau	146	2001	2021	11363	3484	34	12.1865	10	29	29	56	111	2430	3.54777	836	4.16746	114	0.0832	9040	3800	36	13.2601	10	42	29	78	111	2680	3.6515	921	4.12595	124	6	4	Civil Engineering	0.369863	Mechanical Engineering & Transports	0.0958904	Engineering	0.520548	38	46	47647
Yilbas, Bekir Sami	King Fahd University of Petroleum and Minerals	sau	906	1986	2021	11391	1736	15	9.85833	89	95	476	623	703	1122	3.54718	1440	1.20556	391	0.1556	9869	2056	16	10.975	89	101	476	753	703	1305	3.62645	1511	1.36069	439	16	23	Mechanical Engineering & Transports	0.26257	Optoelectronics & Photonics	0.175419	Enabling & Strategic Technologies	0.422346	109	111	109724
Zhou, Qin	King Abdulaziz University	sau	347	2012	2021	12097	2786	25	12.3714	8	35	53	369	75	548	3.53053	940	2.96383	307	0.224	9668	3590	29	13.8889	8	37	53	422	75	653	3.63229	1108	3.24007	322	1	1	Optics	0.501441	Optoelectronics & Photonics	0.167147	Physics & Astronomy	0.757925	53	58	64512
Umar, Ahmad	Najran University	sau	488	2003	2022	12197	3790	26	14.9357	6	5	90	481	181	1293	3.52789	3285	1.15373	371	0.1243	11334	4328	29	15.7369	6	5	90	555	181	1481	3.58775	3501	1.23622	391	150	18	Applied Physics	0.330595	Materials	0.184805	Physics & Astronomy	0.429158	243	249	269833
Crozier, Alan	King Saud University	sau	289	1968	2021	12959	3244	26	13.9933	4	4	30	350	174	2519	3.51006	2424	1.33828	216	0.0603	14068	3452	27	14.4604	4	4	30	355	174	2656	3.52513	2473	1.39588	219	1	11	Plant Biology & Botany	0.277372	Food Science	0.244526	Biology	0.288321	178	168	134814
Ahamed, Maqusood	King Saud University	sau	124	2005	2021	13023	1775	21	10.9854	2	24	47	787	60	919	3.50844	1573	1.12842	115	0.1134	12948	2002	22	11.8437	2	24	47	849	60	1007	3.55005	1639	1.22148	116	0	6	Toxicology	0.241935	Environmental Sciences	0.0967742	Biomedical Research	0.330645	54	56	53247
Hamdaoui, Oualid	King Saud University	sau	140	2000	2021	14464	1165	17	11.0603	7	90	23	397	79	714	3.47576	938	1.242	124	0.1982	12539	1453	19	12.8769	7	91	23	413	79	823	3.55922	976	1.48873	131	1	13	Chemical Engineering	0.323741	Organic Chemistry	0.244604	Engineering	0.395683	69	83	66189
Rehman, Shafiqur	King Fahd University of Petroleum and Minerals	sau	175	1990	2021	14936	1600	19	10.993	10	28	84	604	108	879	3.46547	1363	1.17388	135	0.1285	12278	1836	21	12.497	10	36	84	693	108	1001	3.56591	1418	1.29478	151	0	33	Energy	0.651163	Mechanical Engineering & Transports	0.0755814	Enabling & Strategic Technologies	0.656977	259	295	229150
Alshareef, Husam N.	King Abdullah University of Science and Technology	sau	446	1991	2021	15419	8021	47	19.457	0	0	38	25	246	5926	3.45579	6238	1.28583	334	0.0672	16489	8599	52	19.7046	0	0	38	25	246	6208	3.47681	6475	1.32803	336	1	1	Nanoscience & Nanotechnology	0.392777	Applied Physics	0.374718	Enabling & Strategic Technologies	0.557562	407	391	89177
Emwas, Abdul Hamid	King Abdullah University of Science and Technology	sau	151	1997	2021	15782	2112	24	7.97453	1	92	13	343	27	354	3.44875	1975	1.06937	123	0.1801	13366	2576	26	9.46273	1	94	13	387	27	423	3.53994	2202	1.16985	144	0	2	Organic Chemistry	0.221477	Nanoscience & Nanotechnology	0.107383	Chemistry	0.47651	198	220	144918
Samet, Bessem	King Saud University	sau	271	2003	2021	15960	1614	18	10.7333	20	40	37	279	208	1268	3.44519	908	1.77753	182	0.1043	17276	1802	18	10.8167	20	42	37	289	208	1395	3.46256	1000	1.802	196	10	16	General Mathematics	0.437736	Applied Mathematics	0.388679	Mathematics & Statistics	0.932075	66	59	59044
Al-Ghamdi, Ahmed A.	King Abdulaziz University	sau	380	1994	2021	15973	4127	24	13.8623	3	7	54	220	104	1129	3.44488	3071	1.34386	274	0.1774	11821	5017	32	16.6295	3	7	54	256	104	1268	3.57644	3210	1.56293	284	27	16	Applied Physics	0.265789	Materials	0.236842	Enabling & Strategic Technologies	0.397368	259	323	269833
Boretti, Alberto	Prince Mohammad Bin Fahd University	sau	315	1985	2021	16246	699	12	8.825	158	231	265	583	308	697	3.44013	666	1.04955	112	0.2947	8875	991	13	11.325	158	404	265	853	308	984	3.65678	731	1.35568	156	7	5	Energy	0.411003	Mathematical Physics	0.0841424	Enabling & Strategic Technologies	0.488673	191	327	229150
Kamal, Muhammad Shahzad	King Fahd University of Petroleum and Minerals	sau	127	2011	2021	16518	1251	16	7.97619	2	60	28	782	55	861	3.43496	1096	1.14142	98	0.1934	14183	1551	16	9.81905	2	71	28	830	55	958	3.52254	1194	1.29899	107	0	3	Energy	0.466667	Chemical Physics	0.2	Enabling & Strategic Technologies	0.508333	295	335	229150
Shaheen, Sabry M.	King Abdulaziz University	sau	114	2007	2021	16646	2385	26	10.5922	1	10	45	601	56	677	3.43255	1754	1.35975	108	0.2493	11472	3177	32	12.9211	1	10	45	787	56	885	3.58421	1939	1.63847	111	0	15	Environmental Sciences	0.530973	Agronomy & Agriculture	0.19469	Earth & Environmental Sciences	0.575221	127	193	77304
Cavallo, Luigi	King Abdullah University of Science and Technology	sau	492	1989	2021	17371	4410	31	12.9199	2	9	31	85	176	1122	3.41993	3391	1.3005	392	0.1908	14038	5450	35	14.5091	2	11	31	94	176	1389	3.5258	3736	1.45878	415	0	4	Organic Chemistry	0.32582	General Chemistry	0.182377	Chemistry	0.758197	208	239	144918
Sherif, E. S.M.	King Saud University	sau	175	2004	2021	18011	929	16	9.74167	21	102	75	391	109	590	3.40887	773	1.20181	141	0.2087	16237	1174	17	10.2254	21	110	75	459	109	709	3.48127	880	1.33409	156	0	8	Energy	0.362069	Materials	0.235632	Enabling & Strategic Technologies	0.597701	335	363	229150
Ghaffour, Noreddine	King Abdullah University of Science and Technology	sau	173	1995	2021	18200	2000	21	10.8329	3	13	13	447	80	942	3.40503	1390	1.43885	149	0.1942	14017	2482	24	12.9437	3	15	13	492	80	1210	3.52617	1491	1.66465	156	1	8	Chemical Engineering	0.609756	Environmental Engineering	0.121951	Engineering	0.780488	82	102	66189
Genton, Marc G.	King Abdullah University of Science and Technology	sau	233	1995	2021	18270	1109	15	11.6167	10	84	38	204	167	853	3.40393	795	1.39497	172	0.1809	16083	1354	17	12.2833	10	90	38	231	167	1032	3.48418	854	1.58548	184	0	3	Statistics & Probability	0.743363	Meteorology & Atmospheric Sciences	0.039823	Mathematics & Statistics	0.783186	107	125	19364
Khan, Muhammad Khurram	King Saud University	sau	400	2004	2021	18472	3239	28	13.944	15	5	63	143	202	1315	3.40062	2535	1.27771	281	0.1227	17087	3692	31	14.8369	15	6	63	149	202	1489	3.46635	2754	1.3406	288	8	113	Networking & Telecommunications	0.362025	Artificial Intelligence & Image Processing	0.212658	Information & Communication Technologies	0.789873	132	144	183648
Nunes, Suzana P.	King Abdullah University of Science and Technology	sau	271	1982	2021	18492	1523	17	9.96869	9	55	35	249	185	881	3.40022	1204	1.26495	197	0.1078	16868	1707	19	10.7342	9	61	35	275	185	998	3.46986	1276	1.33777	201	0	8	Chemical Engineering	0.351351	Polymers	0.23166	Engineering	0.397683	99	105	66189
Bakr, Osman M.	King Abdullah University of Science and Technology	sau	228	2006	2021	18573	8570	47	13.9935	0	0	10	38	90	4603	3.39885	5351	1.60157	212	0.0791	19061	9306	49	14.7083	0	0	10	44	90	4893	3.4329	5548	1.67736	213	0	5	Nanoscience & Nanotechnology	0.39823	Physical Chemistry	0.146018	Enabling & Strategic Technologies	0.522124	470	457	89177
Lai, Zhiping	King Abdullah University of Science and Technology	sau	127	1998	2021	19410	1971	22	10.2315	1	29	6	130	62	1211	3.38442	1664	1.1845	109	0.0764	20190	2134	24	10.5585	1	30	6	134	62	1262	3.41537	1747	1.22152	109	0	5	Chemical Engineering	0.31746	Nanoscience & Nanotechnology	0.15873	Engineering	0.333333	120	111	66189
Mohamed, R. M.	King Abdulaziz University	sau	162	2003	2021	19740	1026	16	10.7833	4	35	76	519	119	733	3.3793	778	1.31877	139	0.2597	11531	1386	21	13.7333	4	47	76	678	119	941	3.58246	841	1.64804	139	5	4	Materials	0.308642	Applied Physics	0.179012	Enabling & Strategic Technologies	0.425926	203	353	285331
Rahman, S.	Najran University	sau	333	1979	2021	19845	1598	20	11.7675	39	21	119	179	268	1219	3.37796	1492	1.07105	168	0.0522	20191	1686	22	12.1342	39	21	119	205	268	1283	3.41536	1559	1.08146	172	4	31	Energy	0.477064	Electrical & Electronic Engineering	0.131498	Enabling & Strategic Technologies	0.547401	424	395	229150
Al-Dhabi, Naif Abdullah	King Saud University College of Science	sau	305	2012	2021	20074	2548	22	11.2937	1	10	27	343	92	740	3.37394	1990	1.2804	270	0.145	18526	2980	24	12.3279	1	10	27	392	92	875	3.44197	2163	1.37772	275	5	11	Plant Biology & Botany	0.118812	Microbiology	0.10231	Biomedical Research	0.237624	239	254	134814
Anthopoulos, Thomas D.	King Abdullah University of Science and Technology	sau	381	2000	2021	20086	3988	29	11.2414	2	7	27	72	162	1899	3.37376	2948	1.35278	316	0.1313	19600	4591	31	11.9755	2	7	27	80	162	2159	3.42424	3166	1.45009	322	1	5	Nanoscience & Nanotechnology	0.446809	Applied Physics	0.204787	Enabling & Strategic Technologies	0.619681	479	489	89177
Alkuraya, Fowzan S.	King Faisal Specialist Hospital and Research Centre	sau	448	2001	2021	20798	2912	22	8.31808	16	41	27	59	297	1704	3.36244	2341	1.24391	387	0.1574	14916	3456	24	9.79176	16	62	27	82	297	1995	3.5077	2617	1.3206	397	0	2	Genetics & Heredity	0.524554	Ophthalmology & Optometry	0.0982143	Biomedical Research	0.709821	30	50	36846
Li, Lain Jong	King Abdullah University of Science and Technology	sau	431	1997	2021	20920	10203	50	15.5399	0	0	14	18	130	3568	3.36094	7392	1.38028	350	0.0523	22893	10766	51	16.4956	0	0	14	18	130	3752	3.37552	7635	1.41009	355	0	7	Nanoscience & Nanotechnology	0.433566	Applied Physics	0.223776	Enabling & Strategic Technologies	0.529138	553	509	89177
Khan, Sher Bahadar	King Abdulaziz University	sau	325	2004	2021	21393	2111	22	11.9099	3	10	58	305	117	699	3.35377	1507	1.4008	268	0.3324	12353	3162	29	14.5484	3	12	58	424	117	1041	3.56439	1684	1.87767	285	1	8	Polymers	0.173913	Nanoscience & Nanotechnology	0.0993789	Chemistry	0.419255	97	180	100162
Shekhah, Osama	King Abdullah University of Science and Technology	sau	105	2003	2021	21408	1901	22	8.84289	1	18	20	512	21	514	3.35355	1403	1.35495	95	0.1379	19779	2205	25	9.21148	1	19	20	586	21	588	3.42134	1519	1.45161	97	0	0	Nanoscience & Nanotechnology	0.209524	Organic Chemistry	0.161905	Chemistry	0.447619	482	528	89177
Baykal, A.	Imam Abdulrahman Bin Faisal university	sau	468	1993	2021	21424	3089	24	12.9136	3	4	58	172	226	1437	3.35338	1752	1.76313	377	0.2358	16210	4042	31	14.431	3	4	58	197	226	1909	3.48175	1899	2.12849	386	2	17	Materials	0.282655	Applied Physics	0.132762	Physics & Astronomy	0.38758	298	379	285331
Arabi, Yaseen	King Saud bin Abdulaziz University for Health Sciences	sau	130	2011	2021	21447	4409	27	5.33592	1	2	38	1304	68	1510	3.35314	3873	1.13839	102	0.0772	22924	4778	27	5.70376	1	2	38	1381	68	1595	3.3751	4132	1.15634	109	0	9	Emergency & Critical Care Medicine	0.246154	General & Internal Medicine	0.130769	Clinical Medicine	0.823077	72	68	31838
Alkhalifah, Tariq	King Abdullah University of Science and Technology	sau	464	1993	2021	21470	760	10	9.5	63	190	134	323	406	697	3.35287	355	2.14085	169	0.2643	15848	1033	12	10.65	63	217	134	390	406	935	3.48872	391	2.64194	204	0	1	Geochemistry & Geophysics	0.966667	Applied Mathematics	0.00888889	Earth & Environmental Sciences	0.975556	291	389	81218
Sun, Minglei	King Abdullah University of Science and Technology	sau	58	2014	2021	21619	1276	21	9.09603	1	14	22	497	40	1027	3.35075	675	1.89037	58	0.1001	21403	1418	24	9.23889	1	14	22	539	40	1142	3.3974	704	2.0142	58	0	0	Applied Physics	0.362069	Nanoscience & Nanotechnology	0.155172	Physics & Astronomy	0.586207	456	457	269833
Ihsanullah, Ihsanullah	King Fahd University of Petroleum and Minerals	sau	33	2015	2021	21993	888	15	6.01631	3	156	13	511	15	542	3.34537	784	1.13265	33	0.103	21255	990	16	6.66075	3	164	13	546	15	591	3.39971	819	1.20879	33	0	2	Chemical Engineering	0.272727	Environmental Sciences	0.121212	Engineering	0.272727	130	128	66189
Demirboğa, Ramazan	Alfaisal University	sau	64	2001	2021	22329	794	19	10.1333	3	72	14	252	35	462	3.34048	653	1.21593	53	0.0246	25283	814	19	10.6333	3	72	14	253	35	469	3.34486	664	1.2259	53	1	24	Building & Construction	0.5625	Materials	0.15625	Built Environment & Design	0.578125	125	116	30244
Mahmoud, Magdi S.	King Fahd University of Petroleum and Minerals	sau	519	1974	2021	22745	702	11	7.91667	144	136	391	554	476	655	3.33461	640	1.09688	178	0.0799	21428	763	12	8.91667	144	146	391	595	476	709	3.39701	667	1.14393	186	2	4	Industrial Engineering & Automation	0.656566	Electrical & Electronic Engineering	0.0727273	Engineering	0.80202	213	221	96361
Ali, Mohamed	King Saud University	sau	116	1990	2021	23214	782	14	9.97619	16	105	45	257	84	542	3.32845	634	1.23344	97	0.2348	18542	1022	19	10.5952	16	110	45	286	84	610	3.44172	722	1.41551	98	0	7	Mechanical Engineering & Transports	0.448276	Fluids & Plasmas	0.0862069	Engineering	0.517241	200	233	109724
Meo, Sultan Ayoub	King Saud University Medical College	sau	161	2002	2021	23361	905	14	7.13294	28	52	109	739	133	778	3.32642	856	1.05724	109	0.1093	22272	1016	15	7.41071	28	59	109	832	133	877	3.3838	894	1.13647	116	3	6	General & Internal Medicine	0.341615	Gastroenterology & Hepatology	0.173913	Clinical Medicine	0.819876	262	289	224174
Thoroddsen, Sigurdur T.	King Abdullah University of Science and Technology	sau	172	1987	2021	24121	1327	16	10.0178	6	21	43	293	139	1091	3.31595	899	1.47608	129	0.0886	23223	1456	18	10.869	6	22	43	307	139	1171	3.37112	945	1.54074	133	0	0	Fluids & Plasmas	0.555556	Chemical Physics	0.0877193	Physics & Astronomy	0.725146	175	178	49117
Carle, Reinhold	King Abdulaziz University	sau	425	1977	2021	24166	3517	27	15.9956	10	7	30	21	230	1851	3.31524	2716	1.29492	349	0.0438	26528	3678	27	16.2885	10	8	30	22	230	1903	3.32998	2768	1.32876	354	0	25	Food Science	0.609113	Plant Biology & Botany	0.0815348	Agriculture, Fisheries & Forestry	0.652278	169	142	58351
Zhang, Huabin	King Abdullah University of Science and Technology	sau	93	2011	2021	24743	3182	29	7.13461	0	0	31	1538	32	1539	3.30736	2672	1.19087	85	0.0779	25793	3451	30	7.52746	0	0	31	1671	32	1672	3.33826	2766	1.24765	86	0	1	Nanoscience & Nanotechnology	0.408602	Inorganic & Nuclear Chemistry	0.247312	Enabling & Strategic Technologies	0.483871	616	610	89177
Safaei, Mohammad Reza	King Abdulaziz University	sau	126	2011	2021	24869	3017	32	14.9011	0	0	15	307	47	1046	3.30558	1566	1.92656	120	0.175	21651	3657	38	16.0254	0	0	15	367	47	1222	3.39351	1745	2.0957	122	1	17	Mechanical Engineering & Transports	0.357143	Energy	0.126984	Engineering	0.452381	242	249	109724
Abdallah, M.	Umm Al-Qura University	sau	115	1995	2021	25089	691	13	8.82619	5	104	70	398	83	471	3.30274	457	1.51204	95	0.4099	11185	1171	19	12.2262	5	112	70	650	83	808	3.59072	504	2.32341	104	8	11	Energy	0.469565	Materials	0.226087	Enabling & Strategic Technologies	0.695652	235	524	229150
Hirt, Heribert	King Abdullah University of Science and Technology	sau	194	1987	2019	25867	3191	26	10.0668	13	15	24	25	113	2195	3.29282	2517	1.26778	156	0.0446	28396	3340	27	10.6207	13	15	24	25	113	2241	3.30766	2581	1.29407	160	0	1	Plant Biology & Botany	0.497382	Biochemistry & Molecular Biology	0.141361	Biology	0.544503	371	335	134814
Sarathy, S. Mani	King Abdullah University of Science and Technology	sau	269	2007	2022	26186	1945	20	9.96769	1	3	25	513	153	1330	3.28908	1106	1.75859	200	0.2585	19595	2623	24	11.853	1	3	25	615	153	1781	3.42431	1248	2.10176	211	0	6	Energy	0.826415	Chemical Physics	0.0792453	Enabling & Strategic Technologies	0.837736	410	544	229150
Idriss, Hicham	King Abdullah University of Science and Technology	sau	240	1985	2021	26753	1592	18	9.55394	6	39	38	120	171	702	3.28253	1374	1.15866	171	0.116	24268	1801	20	10.0956	6	45	38	137	171	820	3.35729	1444	1.24723	183	0	2	Physical Chemistry	0.33617	Chemical Physics	0.229787	Chemistry	0.497872	122	130	36069
Usman, Adel R.A.	King Saud University	sau	86	2004	2021	26782	1218	20	8.89244	2	31	20	265	30	481	3.2821	1053	1.1567	79	0.1011	27884	1355	20	9.38612	2	32	20	295	30	522	3.31385	1114	1.21634	80	0	5	Environmental Sciences	0.395349	Agronomy & Agriculture	0.151163	Earth & Environmental Sciences	0.465116	346	317	77304
Agarwal, Shilpi	King Abdulaziz University	sau	164	2010	2021	26911	4084	30	13.8064	0	0	19	220	37	1189	3.28063	2836	1.44006	153	0.0352	29337	4233	32	13.9492	0	0	19	237	37	1218	3.29673	2919	1.45015	154	0	13	Chemical Physics	0.506098	Chemical Engineering	0.0914634	Physics & Astronomy	0.52439	547	484	92738
Han, Yu	King Abdullah University of Science and Technology	sau	271	1998	2021	27033	6669	41	12.9437	0	0	27	90	93	1064	3.27915	5801	1.14963	230	0.0909	29673	7336	43	12.777	0	0	27	92	93	1175	3.29326	6155	1.19188	235	0	1	Nanoscience & Nanotechnology	0.288889	Organic Chemistry	0.188889	Enabling & Strategic Technologies	0.433333	718	669	89177
Almazroui, Mansour	King Abdulaziz University	sau	108	2011	2021	27149	696	12	8.15608	14	103	50	414	68	500	3.27779	488	1.42623	98	0.2611	17667	942	15	9.98386	14	127	50	540	68	666	3.45603	544	1.73162	103	0	5	Meteorology & Atmospheric Sciences	0.851852	Geochemistry & Geophysics	0.0648148	Earth & Environmental Sciences	0.953704	333	509	63897
Sahin, Ahmet Z.	King Fahd University of Petroleum and Minerals	sau	216	1992	2021	27266	1173	15	8.80119	29	55	76	184	147	710	3.27623	1032	1.13663	115	0.0879	30014	1286	16	8.30119	29	58	76	193	147	756	3.28953	1097	1.17229	126	3	12	Energy	0.383178	Mechanical Engineering & Transports	0.257009	Enabling & Strategic Technologies	0.490654	651	564	229150
Arabi, Yaseen M.	King Abdulaziz Medical City - Riyadh	sau	256	1996	2021	27419	2575	25	6.99231	6	1	80	1049	148	1308	3.27425	2336	1.10231	168	0.082	30567	2805	27	6.70458	6	1	80	1082	148	1347	3.28392	2491	1.12605	174	1	12	Emergency & Critical Care Medicine	0.253906	Respiratory System	0.132812	Clinical Medicine	0.824219	97	87	31838
Almessiere, M. A.	Imam Abdulrahman Bin Faisal university	sau	182	2015	2021	27674	1685	22	8.96202	3	3	74	787	93	841	3.27114	890	1.89326	164	0.3469	15886	2580	28	11.5156	3	3	74	1238	93	1337	3.4882	1081	2.38668	170	1	10	Materials	0.340659	Applied Physics	0.208791	Enabling & Strategic Technologies	0.450549	297	502	285331
Amin, Mohammed A.	Taif University	sau	102	1998	2021	27770	777	16	7.87587	9	43	53	422	79	622	3.27003	667	1.16492	81	0.0902	27916	854	16	8.82789	9	47	53	445	79	662	3.31345	701	1.21826	84	0	1	Energy	0.480392	Materials	0.254902	Enabling & Strategic Technologies	0.77451	598	578	229150
Salam, Mohamed Abdel	King Abdulaziz University	sau	84	2000	2021	29182	700	15	9.55278	6	53	29	246	54	572	3.25432	653	1.07198	76	0.0814	31411	762	15	9.96944	6	56	29	255	54	607	3.27546	698	1.09169	77	1	5	Chemical Engineering	0.154762	Polymers	0.130952	Chemistry	0.333333	199	178	66189
Azer, Samy A.	King Saud University	sau	80	1998	2021	29202	360	11	9.5	52	187	76	353	79	359	3.25408	300	1.2	54	0.0296	33558	371	11	9.5	52	191	76	363	79	370	3.25442	303	1.22442	54	1	3	Medical Informatics	0.2125	General & Internal Medicine	0.2125	Clinical Medicine	0.5375	27	23	14207
De Wolf, Stefaan	King Abdullah University of Science and Technology	sau	176	2000	2021	29848	3099	28	9.89712	1	0	19	513	54	1218	3.247	1999	1.55028	136	0.1186	29514	3516	31	10.4566	1	0	19	538	54	1361	3.29489	2115	1.66241	140	0	3	Applied Physics	0.568182	Nanoscience & Nanotechnology	0.221591	Physics & Astronomy	0.613636	624	604	269833
Saba, Tanzila	Prince Sultan University	sau	226	2009	2021	30535	1473	18	9.12024	10	33	34	146	97	517	3.23959	1164	1.26546	193	0.4322	10657	2594	26	13.4123	10	50	34	300	97	937	3.60384	1334	1.94453	207	11	73	Artificial Intelligence & Image Processing	0.314159	Networking & Telecommunications	0.115044	Information & Communication Technologies	0.522124	291	744	253359
Al-Daghri, Nasser M.	King Saud University	sau	301	2002	2021	30828	1840	18	7.44583	7	16	119	380	167	542	3.23652	1692	1.08747	227	0.1501	25790	2165	19	8.03236	7	22	119	463	167	679	3.33829	1852	1.16901	235	21	22	Endocrinology & Metabolism	0.262458	Oncology & Carcinogenesis	0.116279	Clinical Medicine	0.740864	470	575	81805
Aslam, Muhammad	King Abdulaziz University	sau	416	2007	2021	30854	876	11	7.76667	19	57	183	480	266	574	3.23618	408	2.14706	267	0.4168	10934	1502	15	10.8833	19	126	183	853	266	1020	3.59658	532	2.82331	321	12	9	Statistics & Probability	0.39372	Operations Research	0.0821256	Mathematics & Statistics	0.466184	82	176	19364
Azar, Ahmad Taher	Prince Sultan University	sau	371	2007	2021	31044	1056	13	7.97619	29	41	120	336	211	639	3.2342	962	1.09771	210	0.4	16104	1760	18	10.9206	29	42	120	497	211	998	3.48384	1114	1.57989	271	58	376	Artificial Intelligence & Image Processing	0.478134	Industrial Engineering & Automation	0.0874636	Information & Communication Technologies	0.6793	415	756	253359
Hassan, Mohammad Mehedi	King Saud University	sau	268	2008	2021	31565	2149	22	10.9726	1	2	55	409	97	681	3.22856	1973	1.0892	205	0.0952	32136	2375	24	11.1726	1	2	55	451	97	767	3.26804	2079	1.14238	213	3	76	Networking & Telecommunications	0.357414	Artificial Intelligence & Image Processing	0.201521	Information & Communication Technologies	0.855513	247	239	183648
Uddin, Mohammad Kashif	Majmaah University	sau	19	2012	2021	31664	566	8	4.79167	1	414	7	488	13	527	3.22771	544	1.04044	18	0.0752	29469	612	10	5.125	1	419	7	516	13	561	3.29531	557	1.09874	18	0	7	Chemical Engineering	0.277778	Chemical Physics	0.222222	Engineering	0.444444	187	198	66189
Shkir, Mohd	King Khalid University	sau	294	2009	2021	31665	1335	13	8.94444	3	16	103	517	120	634	3.2277	886	1.50677	246	0.5112	6079	2731	25	13.4361	3	38	103	1347	120	1551	3.75999	1107	2.46703	268	1	4	Applied Physics	0.363946	Materials	0.14966	Physics & Astronomy	0.598639	128	642	269833
AlMangour, Bandar	King Fahd University of Petroleum and Minerals	sau	40	2013	2021	31911	797	16	7.41667	2	18	27	677	27	677	3.225	534	1.49251	35	0.0386	35473	829	17	7.41667	2	18	27	697	27	697	3.23638	555	1.49369	35	0	1	Materials	0.763158	Chemical Engineering	0.0526316	Enabling & Strategic Technologies	0.789474	664	581	285331
Alsaadi, Fuad E.	King Abdulaziz University	sau	376	2007	2021	31929	4220	26	15.9929	1	1	19	19	264	3329	3.22484	3285	1.28463	325	0.183	16745	5165	31	17.9762	1	1	19	107	264	4102	3.47196	3589	1.43912	332	0	23	Artificial Intelligence & Image Processing	0.365333	Industrial Engineering & Automation	0.216	Information & Communication Technologies	0.482667	426	777	253359
Elfasakhany, Ashraf	Taif University	sau	23	2006	2021	32272	268	11	10.5	12	235	19	266	20	266	3.22132	191	1.40314	17	0.2737	25349	369	12	10.7	12	300	19	366	20	366	3.34382	199	1.85427	21	0	7	Energy	0.521739	Mechanical Engineering & Transports	0.217391	Enabling & Strategic Technologies	0.565217	543	682	229150
Al-Salloum, Yousef	King Saud University	sau	126	1993	2021	32508	870	17	8.98333	7	35	37	270	62	398	3.21917	750	1.16	87	0.1012	34533	968	17	8.98333	7	38	37	293	62	449	3.24503	776	1.24742	90	4	27	Civil Engineering	0.312	Building & Construction	0.256	Engineering	0.4	138	115	47647
BaHammam, Ahmed S.	King Saud University	sau	253	1998	2021	33636	889	13	7.90754	37	54	99	255	198	563	3.20763	745	1.19329	162	0.1998	23840	1111	15	9.81825	37	71	99	315	198	710	3.36253	823	1.34994	176	0	9	Respiratory System	0.279352	Neurology & Neurosurgery	0.218623	Clinical Medicine	0.91498	175	245	60468
Monier, M.	Taibah University	sau	65	2009	2021	33991	581	14	8.41667	2	31	50	506	54	536	3.2042	413	1.40678	63	0.0908	36295	639	14	8.75	2	31	50	559	54	589	3.22924	433	1.47575	63	0	0	Polymers	0.523077	Organic Chemistry	0.153846	Chemistry	0.707692	337	301	100162
Liang, Hanfeng	King Abdullah University of Science and Technology	sau	67	2010	2021	34741	2572	26	7.49563	0	0	20	994	20	994	3.19697	2170	1.18525	63	0.0309	39596	2654	27	7.49563	0	0	20	1010	20	1010	3.20025	2218	1.19657	63	0	0	Nanoscience & Nanotechnology	0.38806	Materials	0.238806	Enabling & Strategic Technologies	0.776119	992	904	89177
Nisar, K. S.	Prince Sattam Bin Abdulaziz University	sau	345	2010	2022	34836	1528	18	8.96071	7	17	49	108	231	912	3.19614	952	1.60504	256	0.3704	16445	2427	23	12.3702	7	22	49	204	231	1483	3.47751	1338	1.8139	287	18	9	Applied Mathematics	0.289855	General Mathematics	0.243478	Mathematics & Statistics	0.594203	60	108	17766
Kamal, Tahseen	King Abdulaziz University	sau	66	2012	2021	35190	851	20	8.82186	2	25	21	279	27	307	3.19263	480	1.77292	63	0.4191	18486	1465	26	10.0754	2	37	21	454	27	507	3.44258	541	2.70795	64	0	3	Polymers	0.530303	Nanoscience & Nanotechnology	0.106061	Chemistry	0.681818	154	314	100162
Hadjichristidis, Nikos	King Abdullah University of Science and Technology	sau	668	1972	2021	35300	1767	15	8.80915	4	10	41	256	346	841	3.19156	1250	1.4136	399	0.224	26738	2277	18	9.87593	4	12	41	319	346	1097	3.32744	1386	1.64286	450	0	1	Polymers	0.721286	Astronomy & Astrophysics	0.0735069	Chemistry	0.773354	256	315	100162
Verma, Chandrabhan	King Fahd University of Petroleum and Minerals	sau	109	2013	2021	35347	1571	22	9.89087	0	0	60	1034	63	1048	3.19103	1002	1.56786	98	0.2869	26087	2203	27	11.5496	0	0	60	1342	63	1362	3.33501	1110	1.98468	106	2	6	Chemical Physics	0.311927	Energy	0.165138	Physics & Astronomy	0.412844	489	592	92738
Schwingenschlögl, U.	King Abdullah University of Science and Technology	sau	500	2001	2021	35525	3811	29	15.1015	5	0	48	43	382	2153	3.18939	3276	1.16331	331	0.062	39465	4063	30	15.3784	5	0	48	44	382	2278	3.20128	3432	1.18386	338	0	2	Applied Physics	0.362725	Nanoscience & Nanotechnology	0.196393	Physics & Astronomy	0.643287	827	718	269833
Khan, Waqar Ahmed	Prince Mohammad Bin Fahd University	sau	277	2001	2021	35757	1764	19	12.1667	0	0	102	729	167	1060	3.18714	1306	1.35069	195	0.1416	33002	2055	22	13.5833	0	0	102	779	167	1172	3.2598	1442	1.4251	200	3	19	Mechanical Engineering & Transports	0.412409	Chemical Engineering	0.0583942	Engineering	0.569343	345	348	109724
Yakout, Sobhy	King Saud University College of Science	sau	108	2007	2021	36510	731	14	7.8373	11	57	50	306	59	338	3.18039	710	1.02958	74	0.0747	42014	790	14	7.70397	11	57	50	314	59	354	3.18035	760	1.03947	75	16	7	Chemical Engineering	0.157407	Biotechnology	0.12963	Enabling & Strategic Technologies	0.203704	273	229	66189
Mohandes, Mohamed	King Fahd University of Petroleum and Minerals	sau	91	1992	2021	36928	486	12	7.83333	10	73	45	357	69	438	3.17693	401	1.21197	57	0.0743	41652	525	12	7.86667	10	73	45	371	69	460	3.18319	420	1.25	61	0	8	Energy	0.238636	Networking & Telecommunications	0.193182	Information & Communication Technologies	0.363636	890	774	229150
Sohail Zafar, Muhammad	Taibah University	sau	124	2013	2021	37012	1252	17	8.9754	5	26	22	154	58	435	3.17625	1062	1.17891	111	0.1407	31852	1457	18	9.87222	5	32	22	194	58	522	3.27081	1133	1.28597	118	5	22	Dentistry	0.247863	General & Internal Medicine	0.102564	Clinical Medicine	0.487179	127	152	71699
Ng, Kim Choon	King Abdullah University of Science and Technology	sau	312	1980	2021	37098	1787	19	10.5385	3	2	43	264	190	1104	3.17535	1076	1.66078	206	0.1458	35547	2092	21	11.0302	3	2	43	297	190	1315	3.23576	1132	1.84806	209	3	7	Mechanical Engineering & Transports	0.391892	Energy	0.192568	Engineering	0.560811	374	362	109724
Slimani, Y.	Imam Abdulrahman Bin Faisal university	sau	162	2013	2021	37562	1849	23	9.83107	1	2	33	443	35	458	3.17136	824	2.24393	157	0.3313	21464	2765	29	12.8465	1	3	33	623	35	644	3.39646	976	2.83299	158	0	8	Materials	0.360248	Applied Physics	0.167702	Enabling & Strategic Technologies	0.440994	398	690	285331
Muraza, Oki	King Fahd University of Petroleum and Minerals	sau	151	2006	2021	37688	1114	14	9.98452	7	21	22	149	76	702	3.1702	1000	1.114	133	0.1201	35712	1266	16	10.8774	7	22	22	157	76	765	3.23434	1053	1.20228	134	0	6	Energy	0.349315	Chemical Engineering	0.239726	Enabling & Strategic Technologies	0.541096	767	787	229150
Abd-Allah, Elsayed Fathi	King Saud University	sau	215	1986	2021	37911	2164	24	9.94985	2	3	22	143	70	788	3.16806	1860	1.16344	181	0.1021	39054	2410	25	10.7919	2	3	22	152	70	840	3.20494	2011	1.19841	186	4	7	Plant Biology & Botany	0.507389	Microbiology	0.0689655	Biology	0.615764	558	545	134814
Pinnau, Ingo	King Abdullah University of Science and Technology	sau	167	1988	2021	38197	2480	25	13.8174	1	0	19	117	115	1572	3.16561	1397	1.77523	147	0.1011	38760	2759	27	14.7674	1	0	19	121	115	1756	3.20752	1456	1.89492	149	0	7	Chemical Engineering	0.407407	Polymers	0.37037	Chemistry	0.438272	250	236	66189
Alvarez-Suárez, José M.	King Abdulaziz University	sau	70	2008	2021	39175	1058	17	6.30017	1	18	17	403	34	540	3.15674	868	1.21889	62	0.1306	37706	1217	19	6.48351	1	20	17	438	34	607	3.21683	914	1.33151	64	0	6	Food Science	0.536232	Nutrition & Dietetics	0.115942	Agriculture, Fisheries & Forestry	0.550725	255	268	58351
Santos, Filipe	INSEAD	sau	11	2003	2015	39250	966	7	3.92424	3	162	7	439	10	961	3.15607	789	1.22433	11	0.0051	46037	971	7	3.92424	3	162	7	443	10	965	3.15031	793	1.22446	11	0	5	Business & Management	0.727273	Science Studies	0.0909091	Economics & Business	0.818182	883	833	44945
Patzek, Tadeusz	King Abdullah University of Science and Technology	sau	191	1978	2021	39786	726	13	8.74167	18	45	43	169	142	539	3.15174	628	1.15605	109	0.0948	40838	802	14	8.74167	18	47	43	190	142	597	3.18979	656	1.22256	116	0	3	Energy	0.459302	Geochemistry & Geophysics	0.104651	Enabling & Strategic Technologies	0.47093	872	825	229150
Usman, Muhammad	King Fahd University of Petroleum and Minerals	sau	339	2003	2021	40333	1560	17	9.93856	6	1	109	686	160	796	3.14681	1412	1.10482	231	0.1424	40411	1819	19	9.98539	6	1	109	764	160	893	3.19364	1584	1.14836	247	15	24	Plant Biology & Botany	0.122324	Artificial Intelligence & Image Processing	0.0856269	Information & Communication Technologies	0.17737	579	586	134814
Youssef, Ahmed M.	Saudi Geological Survey	sau	56	2005	2021	40393	776	14	7.62619	6	17	41	500	43	531	3.1463	649	1.19569	46	0.1172	37826	879	16	8.05952	6	18	41	570	43	603	3.21573	704	1.24858	47	0	8	Geochemistry & Geophysics	0.303571	Geological & Geomatics Engineering	0.267857	Engineering	0.428571	733	755	81218
Khashaba, Usama A.	King Abdulaziz University	sau	51	1996	2021	40423	389	11	7.66667	12	114	37	312	46	342	3.14607	269	1.4461	45	0.1179	35310	441	13	8.41667	12	126	37	361	46	394	3.23777	277	1.59206	47	1	7	Materials	0.795918	Aerospace & Aeronautics	0.102041	Enabling & Strategic Technologies	0.795918	662	749	285331
Ahmad, Shamsad	King Fahd University of Petroleum and Minerals	sau	72	1995	2021	40538	454	11	6.48333	10	162	40	299	47	309	3.14508	416	1.09135	53	0.0462	42806	476	12	6.81667	10	162	40	308	47	320	3.17418	428	1.11215	55	1	9	Building & Construction	0.4	Materials	0.142857	Built Environment & Design	0.428571	217	210	30244
Chung, Suk Ho	King Abdullah University of Science and Technology	sau	307	1980	2021	41173	1222	14	9.28501	4	28	19	73	211	850	3.14027	751	1.62716	189	0.1788	33059	1488	17	10.9112	4	32	19	81	211	990	3.25927	816	1.82353	191	0	1	Energy	0.729373	Mechanical Engineering & Transports	0.135314	Enabling & Strategic Technologies	0.762376	713	861	229150
Shakir, Imran	King Saud University	sau	241	2010	2021	41461	3278	21	9.29453	2	7	29	134	65	294	3.13802	2980	1.1	193	0.1528	33719	3869	25	10.9917	2	7	29	146	65	408	3.25285	3178	1.21743	199	0	6	Materials	0.316667	Nanoscience & Nanotechnology	0.166667	Enabling & Strategic Technologies	0.654167	630	771	285331
Zubair, Syed M.	King Fahd University of Petroleum and Minerals	sau	281	1981	2021	42479	1569	19	11.275	4	6	41	64	213	1054	3.12946	1055	1.4872	184	0.1623	38229	1873	21	12.725	4	6	41	76	213	1232	3.2121	1108	1.69043	191	1	9	Mechanical Engineering & Transports	0.439286	Energy	0.3	Engineering	0.578571	400	412	109724
Belloumi, Mounir	Najran University	sau	24	2006	2020	42625	458	11	8	3	120	11	150	22	439	3.12838	421	1.08789	23	0.0235	49790	469	11	8	3	120	11	151	22	450	3.12393	429	1.09324	23	0	8	Energy	0.458333	Economics	0.208333	Economics & Business	0.458333	1043	890	229150
Siddiqui, Mohammad Nahid	King Fahd University of Petroleum and Minerals	sau	103	1988	2021	43294	701	14	7.96071	14	36	47	258	62	358	3.12328	651	1.0768	71	0.0849	44272	766	15	8.10357	14	41	47	273	62	380	3.1627	675	1.13481	73	1	4	Energy	0.352941	Polymers	0.147059	Enabling & Strategic Technologies	0.490196	950	902	229150
Kaloni, Thaneshwor P.	King Abdullah University of Science and Technology	sau	41	2011	2020	43363	506	13	6.92262	1	57	28	333	30	372	3.1227	393	1.28753	37	0.0647	49713	541	13	6.92262	1	57	28	343	30	382	3.12452	413	1.30993	37	0	0	Applied Physics	0.414634	Nanoscience & Nanotechnology	0.170732	Physics & Astronomy	0.658537	1033	868	269833
Dvorkin, Jack	King Fahd University of Petroleum and Minerals	sau	271	1990	2021	43662	1075	16	8.01111	15	7	82	447	179	541	3.12039	683	1.57394	113	0.0725	42712	1159	16	8.01111	15	11	82	484	179	597	3.17498	706	1.64164	121	0	0	Geochemistry & Geophysics	0.801498	Energy	0.0561798	Earth & Environmental Sciences	0.861423	815	813	81218
Al-Qattan, Mohammad M.	King Saud University	sau	444	1986	2021	43697	507	8	5.11369	197	196	375	397	417	441	3.12011	416	1.21875	217	0.0748	45227	548	8	5.61369	197	206	375	424	417	472	3.15578	436	1.25688	226	2	1	Orthopedics	0.380631	Surgery	0.286036	Clinical Medicine	0.932432	228	221	67782
Condat, Laurent	King Abdullah University of Science and Technology	sau	81	2005	2021	44002	383	8	6.7	16	258	35	289	54	300	3.11768	347	1.10375	38	0.0496	46513	403	9	6.86667	16	262	35	294	54	309	3.14704	358	1.1257	40	0	1	Artificial Intelligence & Image Processing	0.358025	Networking & Telecommunications	0.234568	Information & Communication Technologies	0.604938	1073	1042	253359
Choudhry, Rafiq M.	Al-Imam Muhammad Ibn Saud Islamic University	sau	30	2006	2021	44469	473	11	6.86667	3	63	16	385	19	408	3.11415	381	1.24147	26	0.0207	53329	483	11	6.65	3	63	16	387	19	410	3.10095	388	1.24485	26	0	16	Building & Construction	0.733333	Human Factors	0.0666667	Built Environment & Design	0.733333	278	236	30244
Saji, Viswanathan S.	King Fahd University of Petroleum and Minerals	sau	83	2002	2021	44543	382	11	8.22619	14	97	52	270	62	284	3.11369	365	1.04658	56	0.2058	33903	481	12	9.59286	14	135	52	337	62	359	3.25111	399	1.20551	64	2	4	Materials	0.359375	Energy	0.15625	Enabling & Strategic Technologies	0.578125	636	816	285331
Abdou, M. A.	University of Bisha	sau	160	1994	2021	45124	425	11	7.31667	38	109	97	234	131	333	3.10932	339	1.25369	81	0.2202	37570	545	13	7.81667	38	125	97	289	131	395	3.21814	400	1.3625	87	11	4	Numerical & Computational Mathematics	0.3	Mathematical Physics	0.09375	Mathematics & Statistics	0.3875	89	97	14725
Lanza, Mario	King Abdullah University of Science and Technology	sau	133	2007	2021	45312	922	15	4.9488	1	40	24	206	90	710	3.10804	753	1.22444	95	0.1891	38175	1137	16	5.92499	1	41	24	257	90	896	3.21259	814	1.39681	110	0	0	Applied Physics	0.473282	Nanoscience & Nanotechnology	0.328244	Physics & Astronomy	0.496183	796	906	269833
Riaz, Muhammad	King Fahd University of Petroleum and Minerals	sau	192	2008	2021	45398	833	11	8.95	10	52	32	154	89	366	3.10727	302	2.75828	166	0.4195	19769	1435	17	12.4	10	72	32	238	89	589	3.42148	375	3.82667	178	1	2	Operations Research	0.401042	Statistics & Probability	0.203125	Engineering	0.598958	101	241	26063
Eid, Mohamed R.	Northern Border University	sau	36	2010	2021	45738	440	13	8.86667	4	56	16	223	28	292	3.10478	274	1.60584	36	0.4971	14672	875	20	12.5031	4	110	16	428	28	595	3.5124	352	2.4858	36	0	2	Mechanical Engineering & Transports	0.25	Applied Physics	0.194444	Physics & Astronomy	0.583333	152	451	109724
Thurston, William P.	King Abdulaziz University	sau	46	1972	2020	45895	316	10	8.08333	10	177	13	185	43	295	3.10367	286	1.1049	37	0.0063	52790	318	10	8.41667	10	177	13	185	43	297	3.10457	288	1.10417	37	0	1	General Mathematics	0.795455	Computation Theory & Mathematics	0.113636	Mathematics & Statistics	0.818182	275	231	59044
Schuster, Gerard T.	King Abdullah University of Science and Technology	sau	365	1985	2021	46048	696	12	8.65	25	45	50	113	318	606	3.10258	426	1.6338	126	0.1245	48983	795	12	8.98333	25	46	50	117	318	690	3.12997	455	1.74725	139	0	0	Geochemistry & Geophysics	0.923295	Optoelectronics & Photonics	0.0113636	Earth & Environmental Sciences	0.96875	943	872	81218
Al-Amoudi, Omar S.Baghabra	King Fahd University of Petroleum and Minerals	sau	113	1991	2021	46164	605	11	7.43333	9	59	40	217	66	453	3.10179	531	1.13936	78	0.0382	50996	629	11	8.01667	9	59	40	222	66	459	3.11597	540	1.16481	79	0	18	Building & Construction	0.415929	Geological & Geomatics Engineering	0.123894	Built Environment & Design	0.415929	265	247	30244
Assiri, Abdullah	Ministry of Health Saudi Arabia	sau	123	2009	2021	46866	2644	24	5.97646	0	0	10	753	23	882	3.09632	2157	1.22578	104	0.1071	52439	2961	24	6.14205	0	0	10	769	23	907	3.10698	2397	1.23529	108	0	14	Microbiology	0.308943	General & Internal Medicine	0.113821	Biomedical Research	0.422764	1176	1067	165244
Shakeel, Faiyaz	King Saud University College of Pharmacy	sau	268	2006	2021	47375	1210	14	7.93016	3	4	97	430	210	874	3.09277	908	1.3326	216	0.2558	34215	1626	17	9.88486	3	4	97	557	210	1179	3.24808	1030	1.57864	231	3	7	Pharmacology & Pharmacy	0.29588	Chemical Physics	0.198502	Clinical Medicine	0.318352	182	281	131063
Chowdhury, Shakhawat	King Fahd University of Petroleum and Minerals	sau	69	2004	2021	47620	469	11	6.16667	19	56	56	403	61	450	3.0911	425	1.10353	49	0.0731	46438	506	11	7.08333	19	66	56	428	61	483	3.14755	436	1.16055	51	1	0	Environmental Sciences	0.318841	Environmental Engineering	0.26087	Earth & Environmental Sciences	0.347826	556	576	77304
Zhang, Xi Xiang	King Abdullah University of Science and Technology	sau	486	1987	2019	47937	4111	27	10.3103	0	0	37	81	200	1073	3.08862	3770	1.09045	296	0.0935	48686	4535	29	10.9273	0	0	37	87	200	1215	3.13185	4050	1.11975	301	1	12	Applied Physics	0.426804	Nanoscience & Nanotechnology	0.148454	Physics & Astronomy	0.620619	1009	970	269833
Bradley, Donal D.C.	King Abdullah University of Science and Technology	sau	649	1985	2021	48821	2849	20	10.867	12	13	27	18	220	567	3.08244	2178	1.30808	337	0.1138	47004	3215	22	11.6693	12	13	27	20	220	682	3.14375	2279	1.41071	354	0	1	Applied Physics	0.449923	Nanoscience & Nanotechnology	0.141757	Physics & Astronomy	0.5547	968	991	269833
Wang, Ning	King Abdullah University of Science and Technology	sau	98	2010	2021	49148	1830	24	9.58182	0	0	19	478	23	525	3.08017	1505	1.21595	95	0.121	49333	2082	26	9.94968	0	0	19	537	23	593	3.12752	1624	1.28202	96	1	0	Organic Chemistry	0.27551	Nanoscience & Nanotechnology	0.234694	Chemistry	0.530612	718	706	144918
Al-Wabel, Mohammad I.	King Saud University	sau	99	1997	2021	49211	1429	22	6.91344	2	2	20	340	54	749	3.07975	1217	1.1742	89	0.1329	48071	1648	23	7.90597	2	2	20	364	54	827	3.13624	1328	1.24096	89	4	7	Environmental Sciences	0.353535	Geochemistry & Geophysics	0.161616	Earth & Environmental Sciences	0.545455	582	599	77304
Ełaiw, A. M.	King Abdulaziz University	sau	97	2003	2017	49535	397	12	7.26667	8	63	60	259	84	350	3.07752	241	1.6473	43	0.0789	51404	431	13	7.46667	8	63	60	282	84	384	3.11351	253	1.70356	44	5	3	Numerical & Computational Mathematics	0.268041	Applied Mathematics	0.14433	Mathematics & Statistics	0.505155	124	106	14725
Elkatatny, Salaheldin	King Fahd University of Petroleum and Minerals	sau	237	2011	2022	49977	624	11	7.25952	18	76	62	219	98	256	3.07465	405	1.54074	163	0.6048	10754	1579	18	12.8357	18	164	62	474	98	611	3.60096	545	2.89725	204	0	1	Energy	0.715596	General Mathematics	0.0550459	Enabling & Strategic Technologies	0.729358	227	1042	229150
Mahfouz, Magdy M.	King Abdullah University of Science and Technology	sau	66	2005	2021	50084	1057	21	7.60048	2	9	9	87	53	871	3.07386	744	1.4207	64	0.0919	53952	1164	22	7.80048	2	9	9	88	53	957	3.09706	780	1.49231	64	0	0	Plant Biology & Botany	0.348485	Bioinformatics	0.121212	Biology	0.454545	775	734	134814
Niazi, Mahmood	King Fahd University of Petroleum and Minerals	sau	97	2003	2021	50293	741	14	7.92738	10	27	42	199	67	351	3.07241	463	1.60043	75	0.1251	44814	847	16	8.76071	10	29	42	236	67	403	3.15877	485	1.74639	77	0	21	Software Engineering	0.520833	Artificial Intelligence & Image Processing	0.177083	Information & Communication Technologies	0.9375	50	66	21676
Attia, Youssef A.	King Abdulaziz University	sau	132	1993	2021	50522	846	17	7.92811	1	3	88	557	100	617	3.07098	540	1.56667	114	0.1834	46126	1036	17	8.93764	1	3	88	708	100	785	3.14968	582	1.78007	120	4	1	Dairy & Animal Science	0.848485	Veterinary Sciences	0.0530303	Agriculture, Fisheries & Forestry	0.94697	109	122	58065
Ahmed, Sameh E.	King Khalid University	sau	102	2008	2021	50565	675	13	7.775	7	24	40	223	76	471	3.07062	526	1.28327	86	0.327	20219	1003	16	11.775	7	66	40	366	76	711	3.41493	621	1.61514	95	0	1	Mechanical Engineering & Transports	0.617647	Chemical Engineering	0.0686275	Engineering	0.735294	220	500	109724
Khurshid, Zohaib	King Faisal University	sau	86	2014	2021	50625	1222	18	6.84444	1	7	19	294	36	481	3.07029	1030	1.18641	77	0.1196	36730	1388	20	8.28889	1	13	19	355	36	568	3.22526	1085	1.27926	78	1	18	Dentistry	0.35443	General & Internal Medicine	0.0886076	Clinical Medicine	0.594937	154	224	71699
Hattori, Hideshi	King Fahd University of Petroleum and Minerals	sau	221	1968	2020	50800	433	10	6.98333	12	133	37	176	138	310	3.06907	327	1.32416	86	0.0114	59756	438	10	6.98333	12	133	37	176	138	315	3.06258	330	1.32727	86	0	2	Physical Chemistry	0.543779	Energy	0.110599	Chemistry	0.700461	290	253	36069
Nzila, Alexis	King Fahd University of Petroleum and Minerals	sau	87	1994	2021	50840	431	11	6.4481	8	110	34	227	55	291	3.06874	369	1.16802	60	0.1516	51293	508	12	6.6481	8	117	34	241	55	306	3.1142	416	1.22115	60	0	1	Microbiology	0.357143	Mycology & Parasitology	0.154762	Biomedical Research	0.642857	1150	1161	165244
Batoo, Khalid Mujasam	King Saud University	sau	103	2008	2021	50944	742	14	7.91825	4	31	19	192	32	298	3.06796	612	1.21242	83	0.1606	47624	884	17	8.13373	4	32	19	212	32	328	3.13936	694	1.27378	86	3	4	Applied Physics	0.359223	Materials	0.281553	Physics & Astronomy	0.514563	987	1035	269833
Al-Hazzaa, Hazzaa M.	Princess Nourah bint Abdulrahman University	sau	73	1990	2021	51491	1824	11	6.25126	13	44	34	182	50	261	3.06424	1688	1.08057	57	0.1355	52172	2110	12	6.56079	13	44	34	196	50	280	3.10868	1925	1.0961	60	0	6	General & Internal Medicine	0.232877	Nutrition & Dietetics	0.191781	Clinical Medicine	0.493151	590	609	224174
Afzal, Adeel	University of Hafr Al-Batin	sau	60	2007	2021	51661	437	10	6.36667	4	93	21	298	29	311	3.06311	413	1.05811	47	0.0971	51333	484	11	6.87778	4	94	21	318	29	341	3.11394	437	1.10755	50	2	3	Analytical Chemistry	0.25	Applied Physics	0.166667	Chemistry	0.516667	307	314	102767
Badruddin, Irfan Anjum	King Khalid University	sau	175	2006	2021	51860	1344	16	7.94845	4	26	26	118	55	232	3.06167	1029	1.30612	120	0.2676	27175	1835	18	10.1223	4	41	26	241	55	420	3.32217	1123	1.63402	142	3	31	Mechanical Engineering & Transports	0.165714	General Physics	0.125714	Engineering	0.274286	289	517	109724
Jones, E. B.Gareth	King Saud University College of Science	sau	239	1974	2015	51894	1349	14	5.8953	7	53	28	114	146	304	3.06138	1035	1.30338	150	0.3322	40799	2020	18	6.80547	7	53	28	127	146	345	3.19014	1254	1.61085	163	2	5	Mycology & Parasitology	0.443038	Marine Biology & Hydrobiology	0.185654	Biomedical Research	0.476793	59	72	24819
Ansari, Sajid Ali	King Faisal University	sau	76	2011	2021	51900	1351	20	8.92857	0	0	29	689	32	705	3.06136	1170	1.1547	72	0.0618	56789	1440	20	9.52143	0	0	29	722	32	740	3.07986	1213	1.18714	72	1	1	Nanoscience & Nanotechnology	0.184211	General Chemistry	0.144737	Chemistry	0.394737	1409	1354	89177
Pottmann, Helmut	King Abdullah University of Science and Technology	sau	174	1983	2020	52310	590	13	7.74286	25	27	68	210	132	443	3.0585	420	1.40476	111	0.0979	61577	654	13	7.10952	25	27	68	222	132	486	3.05274	436	1.5	111	0	9	Software Engineering	0.523256	Design Practice & Management	0.139535	Information & Communication Technologies	0.610465	86	70	21676
Khan, Zaheer	King Abdulaziz University	sau	197	1989	2021	53256	659	11	7.71667	4	26	61	213	173	555	3.05217	519	1.26975	135	0.1166	48792	746	13	7.9	4	31	61	240	173	627	3.13113	534	1.397	138	2	6	Chemical Physics	0.428571	Inorganic & Nuclear Chemistry	0.193878	Chemistry	0.454082	821	842	92738
Ahamad, Tansir	King Saud University	sau	235	2006	2021	53308	2344	21	10.5606	0	0	38	237	80	666	3.05186	2017	1.16212	208	0.1964	43023	2917	25	11.8575	0	0	38	317	80	860	3.17236	2239	1.30281	214	4	5	Polymers	0.153191	Nanoscience & Nanotechnology	0.13617	Chemistry	0.348936	401	486	100162
Abdel Latef, Arafat Abdel Hamed	Taif University	sau	32	2004	2021	53673	592	13	5.75397	5	26	25	414	28	421	3.04932	512	1.15625	28	0.1579	40242	703	14	7.75397	5	33	25	501	28	517	3.19485	545	1.28991	29	0	1	Plant Biology & Botany	0.703704	Agronomy & Agriculture	0.111111	Biology	0.777778	576	794	134814
Murugan, Avaniyapuram Kannan	King Faisal Specialist Hospital and Research Centre	sau	46	2008	2021	54101	583	12	7.16403	2	64	20	213	20	213	3.04655	489	1.19223	40	0.0411	62641	608	12	7.16403	2	64	20	220	20	220	3.04697	498	1.22088	44	0	1	Oncology & Carcinogenesis	0.521739	Endocrinology & Metabolism	0.195652	Clinical Medicine	0.869565	2184	1942	271773
Nurunnabi, Mohammad	Prince Sultan University	sau	94	2011	2021	54423	592	14	6.78889	21	76	39	113	58	267	3.04456	521	1.13628	77	0.1345	51065	684	15	7.85556	21	81	39	120	58	298	3.11557	571	1.1979	78	0	9	Energy	0.241758	Education	0.142857	Economics & Business	0.285714	1071	1142	229150
Khalid, Muhammad	King Fahd University of Petroleum and Minerals	sau	115	2009	2021	54619	594	14	8.91667	5	22	33	156	80	378	3.04334	522	1.13793	71	0.1094	52915	667	14	9.66667	5	27	33	176	80	425	3.10368	541	1.2329	75	0	6	Energy	0.403509	Electrical & Electronic Engineering	0.298246	Enabling & Strategic Technologies	0.438596	1117	1146	229150
Kandambeth, Sharath	King Abdullah University of Science and Technology	sau	31	2012	2021	55313	2544	25	4.48057	0	0	6	809	6	809	3.0395	1491	1.70624	31	0.0219	64338	2601	25	4.48057	0	0	6	834	6	834	3.03818	1512	1.72024	31	0	0	General Chemistry	0.387097	Nanoscience & Nanotechnology	0.322581	Chemistry	0.677419	180	157	51674
Almusallam, Tarek	King Saud University	sau	102	1993	2021	55663	660	14	7.8	4	27	28	179	45	308	3.03711	587	1.12436	72	0.1105	55541	742	14	8.9	4	27	28	202	45	339	3.08707	607	1.22241	74	3	20	Civil Engineering	0.277228	Building & Construction	0.257426	Engineering	0.386139	223	216	47647
Baran, Derya	King Abdullah University of Science and Technology	sau	117	2008	2021	55809	2586	23	6.79258	0	0	12	365	36	797	3.03621	1912	1.35251	100	0.134	50656	2986	27	7.4521	0	0	12	420	36	923	3.11834	2082	1.4342	105	0	1	Nanoscience & Nanotechnology	0.452991	Materials	0.111111	Enabling & Strategic Technologies	0.700855	1274	1452	89177
Weijermars, Ruud	King Fahd University of Petroleum and Minerals	sau	166	1982	2021	55857	356	9	6.58333	67	114	121	248	159	312	3.03594	299	1.19064	83	0.4125	32011	606	11	8.68333	67	129	121	371	159	520	3.26923	342	1.77193	110	0	0	Energy	0.359756	Geochemistry & Geophysics	0.323171	Earth & Environmental Sciences	0.47561	691	1175	229150
Arasu, Mariadhas Valan	King Saud University	sau	220	2008	2021	56063	2124	23	10.8305	0	0	28	195	60	566	3.0348	1544	1.37565	190	0.1341	54874	2453	24	11.9389	0	0	28	226	60	631	3.09101	1658	1.47949	192	4	10	Plant Biology & Botany	0.114155	Microbiology	0.109589	Biomedical Research	0.260274	792	826	134814
Eltamaly, Ali M.	King Saud University	sau	102	1999	2021	56233	516	13	6.75	19	30	65	273	81	363	3.03378	408	1.26471	73	0.4603	15919	956	18	12.0333	19	76	65	539	81	689	3.48736	474	2.01688	82	2	8	Energy	0.480392	Electrical & Electronic Engineering	0.196078	Enabling & Strategic Technologies	0.558824	331	1186	229150
Younis, Mohammad I.	King Abdullah University of Science and Technology	sau	289	2002	2021	57013	918	14	8.82619	5	7	26	147	238	775	3.02927	456	2.01316	154	0.2561	46189	1234	16	9.89286	5	8	26	169	238	1045	3.14926	494	2.49798	174	6	0	Nanoscience & Nanotechnology	0.280277	Design Practice & Management	0.221453	Enabling & Strategic Technologies	0.318339	1152	1482	89177
Rub, Malik Abdul	King Abdulaziz University	sau	216	2010	2021	57361	906	14	8.8048	5	10	47	188	86	414	3.02723	418	2.16746	168	0.5608	17740	2063	22	14.181	5	15	47	334	86	943	3.45478	491	4.20163	183	0	2	Chemical Physics	0.511628	Chemical Engineering	0.172093	Physics & Astronomy	0.539535	349	912	92738
Gondal, Mohammed A.	King Fahd University of Petroleum and Minerals	sau	339	1983	2021	58197	1526	18	9.78294	1	0	128	441	171	649	3.02189	1359	1.12288	244	0.1805	50650	1862	19	11.8413	1	0	128	537	171	781	3.11836	1475	1.26237	254	10	6	Physical Chemistry	0.106195	Environmental Sciences	0.106195	Physics & Astronomy	0.271386	240	280	36069
Alamri, Atif	King Saud University	sau	174	2006	2021	58245	1252	18	8.21429	3	6	18	75	97	846	3.02165	1165	1.07468	123	0.1064	62117	1401	18	8.84881	3	6	18	77	97	939	3.04986	1256	1.11545	124	0	64	Networking & Telecommunications	0.304878	Artificial Intelligence & Image Processing	0.176829	Information & Communication Technologies	0.75	492	459	183648
Khader, M. M.	Al-Imam Muhammad Ibn Saud Islamic University	sau	102	2007	2021	58552	391	9	6.75	26	88	81	255	90	291	3.0197	330	1.18485	71	0.2664	39023	533	12	7.5	26	109	81	370	90	415	3.20511	370	1.44054	75	6	3	Applied Mathematics	0.186275	Numerical & Computational Mathematics	0.147059	Mathematics & Statistics	0.470588	126	159	17766
Hossain, M. M.	King Fahd University of Petroleum and Minerals	sau	141	2000	2021	58636	1006	11	6.73452	12	16	36	172	99	758	3.01913	887	1.13416	101	0.1741	43729	1218	13	8.99167	12	20	36	190	99	874	3.16708	932	1.30687	109	1	1	Chemical Engineering	0.427536	Energy	0.23913	Engineering	0.434783	285	387	66189
Atta, Ayman M.	King Saud University	sau	242	1997	2021	58994	731	10	7.68333	8	8	173	509	192	593	3.01711	596	1.22651	172	0.2321	45064	952	13	8.52619	8	9	173	635	192	743	3.15699	652	1.46012	186	0	6	Polymers	0.373444	Chemical Physics	0.182573	Chemistry	0.46473	413	549	100162
Asif, Mohammad	King Saud University	sau	155	1990	2021	58995	1616	22	9.75278	21	23	37	40	62	120	3.01711	1416	1.14124	123	0.075	61059	1747	22	10.0528	21	23	37	45	62	158	3.05557	1471	1.18763	124	0	9	Chemical Engineering	0.341935	Chemical Physics	0.148387	Engineering	0.367742	416	391	66189
Eltaher, Mohamed A.	King Abdulaziz University	sau	80	2010	2021	59206	965	18	9.48333	0	0	36	580	63	767	3.01578	539	1.79035	74	0.4357	28278	1710	25	14.1333	0	0	36	931	63	1355	3.30898	606	2.82178	78	0	2	Civil Engineering	0.3	Mechanical Engineering & Transports	0.2125	Engineering	0.525	109	232	47647
Shori, Amal Bakr	King Abdulaziz University	sau	29	2011	2021	59219	275	9	7.25	10	155	22	198	24	225	3.0157	257	1.07004	25	0.1742	48637	333	11	8.28333	10	163	22	242	24	271	3.13221	265	1.2566	29	1	8	Food Science	0.285714	Energy	0.142857	Agriculture, Fisheries & Forestry	0.321429	343	436	58351
Agustí, Susana	King Abdullah University of Science and Technology	sau	227	1987	2021	59382	1307	15	7.91328	2	9	33	129	107	469	3.0148	1132	1.15459	187	0.1912	50941	1616	17	8.84266	2	10	33	151	107	577	3.11637	1263	1.27949	204	0	0	Marine Biology & Hydrobiology	0.477876	Meteorology & Atmospheric Sciences	0.137168	Biology	0.597345	366	405	42163
Bronstein, Lyudmila M.	King Abdulaziz University	sau	204	1991	2021	59566	981	16	6.92088	4	8	53	152	134	702	3.01373	593	1.6543	133	0.3216	43427	1446	26	6.91766	4	8	53	157	134	983	3.16946	638	2.26646	143	0	0	Chemical Physics	0.19403	Nanoscience & Nanotechnology	0.139303	Chemistry	0.348259	733	936	92738
Abubakar, Ismaila Rimi	Imam Abdulrahman Bin Faisal university	sau	31	2007	2021	59594	360	11	7.625	9	81	19	149	22	272	3.01353	329	1.09422	26	0.1982	45932	449	13	8.875	9	99	19	193	22	327	3.15111	350	1.28286	27	0	7	Environmental Sciences	0.172414	Energy	0.172414	Earth & Environmental Sciences	0.241379	548	738	77304
Leiknes, Tor Ove	King Abdullah University of Science and Technology	sau	146	1993	2021	59722	1022	14	8.4996	6	22	17	55	90	533	3.01287	823	1.2418	119	0.1811	51999	1248	17	9.88373	6	22	17	55	90	641	3.10963	907	1.37596	121	0	6	Chemical Engineering	0.507042	Environmental Engineering	0.169014	Engineering	0.690141	353	399	66189
Ansari, Anees A.	King Saud University	sau	144	2004	2021	59756	606	11	6.60123	17	41	90	255	95	284	3.01267	512	1.18359	118	0.3384	29366	916	14	8.69964	17	64	90	455	95	493	3.29641	586	1.56314	130	7	3	Applied Physics	0.178571	Chemical Physics	0.15	Physics & Astronomy	0.364286	621	1209	269833
Madani, Tariq Ahmed	King Abdulaziz University	sau	73	1996	2021	60472	1946	11	4.84097	10	28	41	107	60	700	3.00863	1849	1.05246	52	0.026	65729	1998	11	4.84097	10	30	41	127	60	743	3.03082	1873	1.06674	59	0	24	Microbiology	0.356164	General & Internal Medicine	0.178082	Biomedical Research	0.506849	1465	1367	165244
Imran, Muhammad	King Saud University	sau	258	2010	2021	60588	2964	28	11.7095	0	0	16	43	68	764	3.00789	2626	1.12871	203	0.1328	58847	3418	32	12.2762	0	0	16	46	68	897	3.06791	2829	1.2082	213	4	99	Networking & Telecommunications	0.619608	Artificial Intelligence & Image Processing	0.0862745	Information & Communication Technologies	0.866667	466	479	183648
Malik, M. Y.	King Khalid University	sau	208	2009	2021	60781	1742	19	11.8167	0	0	25	198	82	609	3.00683	887	1.96392	185	0.2501	48977	2323	22	13.9	0	0	25	239	82	798	3.13002	1005	2.31144	196	1	5	Applied Physics	0.25	General Physics	0.129808	Physics & Astronomy	0.586538	1013	1232	269833
Azhar, Esam I.	King Abdulaziz University	sau	234	2005	2021	60997	2722	21	7.02393	0	0	9	339	72	659	3.00548	2490	1.09317	182	0.0869	61966	2981	22	7.8798	0	0	9	353	72	725	3.05068	2650	1.12491	193	7	15	Microbiology	0.372294	Virology	0.0995671	Biomedical Research	0.558442	1378	1379	165244
Chen, Jie	King Abdullah University of Science and Technology	sau	84	2011	2021	61473	2102	24	6.8959	0	0	15	460	16	460	3.0029	1797	1.16973	82	0.0841	64414	2295	25	7.54411	0	0	15	483	16	483	3.03772	1883	1.2188	82	0	1	Nanoscience & Nanotechnology	0.46988	Energy	0.13253	Enabling & Strategic Technologies	0.722892	1625	1605	89177
Al-Muntasheri, Ghaithan A.	Saudi Arabian Oil Company	sau	69	2003	2018	61719	488	12	6.85	4	43	20	201	38	284	3.00148	371	1.31536	57	0.1239	61557	557	13	7.55	4	43	20	206	38	316	3.05283	386	1.44301	61	0	3	Energy	0.765625	Geological & Geomatics Engineering	0.0625	Enabling & Strategic Technologies	0.765625	1319	1303	229150
Rabaan, Ali A.	Johns Hopkins Aramco Healthcare	sau	69	2014	2021	62071	1717	15	4.72679	2	14	21	286	23	287	2.99938	1623	1.05792	59	0.1483	56783	2016	17	5.00659	2	17	21	318	23	319	3.0799	1777	1.1345	60	0	16	Microbiology	0.536232	Tropical Medicine	0.0869565	Biomedical Research	0.681159	1273	1401	165244
Al-Ayadhi, Laila Y.	King Saud University	sau	120	2003	2021	62449	547	12	8.10119	13	43	29	102	76	326	2.99735	376	1.45479	97	0.1799	60041	667	13	8.99329	13	44	29	107	76	365	3.06104	406	1.64286	100	0	1	Neurology & Neurosurgery	0.408333	General & Internal Medicine	0.125	Clinical Medicine	0.825	3191	3296	278898
Bouchekara, Houssem Rafik El Hana	University of Hafr Al-Batin	sau	65	2008	2021	62616	476	9	6.75	6	68	34	243	42	261	2.99644	379	1.25594	42	0.0829	61348	519	10	6.91667	6	77	34	272	42	292	3.05394	396	1.31061	44	2	16	Networking & Telecommunications	0.276923	Energy	0.2	Information & Communication Technologies	0.353846	485	497	183648
Al-Turki, Yusuf A.	King Abdulaziz University	sau	120	1989	2021	63273	829	16	7.58452	17	28	24	33	74	670	2.99292	777	1.06692	73	0.095	68514	916	17	7.75119	17	28	24	33	74	727	3.01625	841	1.08918	77	8	8	Electrical & Electronic Engineering	0.283333	Energy	0.216667	Engineering	0.291667	189	175	105029
Tolba, Amr	King Saud University	sau	74	2015	2021	63329	573	14	8.41429	2	34	9	68	47	379	2.99263	439	1.30524	66	0.2635	48246	778	17	8.95	2	41	9	91	47	513	3.13496	511	1.5225	70	2	8	Networking & Telecommunications	0.405405	Analytical Chemistry	0.108108	Information & Communication Technologies	0.702703	367	503	183648
Alzahrani, Ali S.	King Faisal Specialist Hospital and Research Centre	sau	92	2001	2021	63573	550	10	5.18369	3	90	38	188	58	308	2.99135	481	1.14345	65	0.1042	65847	614	11	5.46703	3	90	38	194	58	325	3.03011	521	1.1785	71	0	1	Endocrinology & Metabolism	0.467391	Oncology & Carcinogenesis	0.195652	Clinical Medicine	0.923913	1116	1108	81805
Ahmad, Niyaz	Imam Abdulrahman Bin Faisal university	sau	85	2010	2021	63905	547	14	5.94008	1	13	34	390	43	413	2.98945	407	1.34398	68	0.2197	43878	701	18	6.78413	1	20	34	490	43	527	3.16587	451	1.55432	72	2	3	Pharmacology & Pharmacy	0.305882	Analytical Chemistry	0.211765	Chemistry	0.447059	247	403	131063
Alsarra, Ibrahim A.	King Saud University College of Pharmacy	sau	145	2002	2021	64006	591	11	6.91468	5	42	26	116	107	443	2.98881	499	1.18437	117	0.1605	66069	704	12	7.03651	5	42	26	116	107	513	3.02891	552	1.27536	125	1	8	Pharmacology & Pharmacy	0.393103	Chemical Physics	0.17931	Clinical Medicine	0.427586	425	405	131063
Mahmoud, Mohamed A.	King Fahd University of Petroleum and Minerals	sau	350	2009	2021	64439	793	12	6.73571	10	40	58	128	125	272	2.98643	585	1.35556	222	0.545	23058	1743	17	10.8024	10	55	58	242	125	539	3.37316	800	2.17875	281	0	9	Energy	0.779503	Organic Chemistry	0.0559006	Enabling & Strategic Technologies	0.782609	488	1354	229150
Memish, Ziad A.	Alfaisal University	sau	73	2012	2021	64514	6844	26	4.86723	2	0	7	167	29	676	2.986	6461	1.05928	63	0.0591	67255	7274	26	5.41819	2	0	7	183	29	752	3.02263	6785	1.07207	66	0	44	General & Internal Medicine	0.205479	Tropical Medicine	0.109589	Clinical Medicine	0.753425	726	731	224174
Mai, P. M.	King Abdullah University of Science and Technology	sau	100	1997	2021	65186	753	14	8.20238	1	7	13	204	52	475	2.98253	547	1.3766	80	0.1842	58643	923	17	8.90238	1	7	13	220	52	558	3.06908	615	1.50081	84	0	0	Geochemistry & Geophysics	0.717172	Meteorology & Atmospheric Sciences	0.0909091	Earth & Environmental Sciences	0.89899	1122	1207	81218
Almogren, Ahmad	King Saud University	sau	162	2003	2021	65620	1276	19	7.98214	8	18	22	35	46	349	2.98029	1168	1.09247	133	0.2196	44400	1635	22	9.91667	8	30	22	47	46	408	3.16158	1289	1.26843	137	1	47	Networking & Telecommunications	0.298137	Distributed Computing	0.136646	Information & Communication Technologies	0.540373	338	525	183648
Aloui, Chaker	Prince Sultan University	sau	57	2005	2021	65969	696	13	7.83333	3	10	24	239	44	381	2.97844	613	1.1354	43	0.0373	73066	723	14	7.83333	3	10	24	249	44	394	2.9938	626	1.15495	44	1	7	Economics	0.392857	Finance	0.25	Economics & Business	0.714286	842	838	38701
Ali, Nadeem	King Abdulaziz University	sau	40	2010	2021	65975	740	16	5.08456	1	26	16	235	16	235	2.97841	595	1.2437	40	0.0887	64308	812	17	5.33456	1	30	16	268	16	268	3.03833	628	1.29299	40	0	1	Environmental Sciences	0.725	Analytical Chemistry	0.1	Earth & Environmental Sciences	0.775	792	821	77304
Said, S. A.M.	King Fahd University of Petroleum and Minerals	sau	127	1988	2021	66022	614	13	7.28452	6	16	44	211	64	356	2.97817	529	1.16068	82	0.0725	72733	662	13	7.82738	6	16	44	215	64	365	2.99526	566	1.16961	86	0	9	Energy	0.409449	Mechanical Engineering & Transports	0.275591	Enabling & Strategic Technologies	0.456693	1565	1391	229150
Basset, Jean Marie	King Abdullah University of Science and Technology	sau	614	1970	2021	66346	2473	22	9.96751	6	0	36	43	368	1691	2.97657	1911	1.29409	349	0.1792	59724	3013	23	10.9827	6	0	36	61	368	2027	3.06277	2019	1.49232	386	0	9	Organic Chemistry	0.380795	Physical Chemistry	0.192053	Chemistry	0.88245	852	942	144918
Mkhalid, I. A.	King Abdulaziz University	sau	50	2006	2021	66479	691	10	5.86069	8	25	18	320	30	372	2.97599	610	1.13279	40	0.1784	62814	841	12	6.03688	8	26	18	338	30	420	3.04619	670	1.25522	41	4	1	Materials	0.32	Applied Physics	0.2	Chemistry	0.38	1186	1218	285331
Wu, Ying	King Abdullah University of Science and Technology	sau	61	2006	2021	66567	699	16	7.66944	1	11	10	139	34	390	2.97561	527	1.32638	48	0.1038	72918	780	16	7.9123	1	11	10	149	34	415	2.9945	568	1.37324	49	0	0	Applied Physics	0.393443	Optics	0.147541	Physics & Astronomy	0.868852	1532	1355	269833
Mittra, Raj	King Abdulaziz University	sau	1325	1957	2018	67015	873	11	7.825	74	16	215	93	1035	685	2.97339	748	1.16711	277	0.0469	77732	916	11	7.825	74	16	215	93	1035	716	2.97213	770	1.18961	289	0	9	Networking & Telecommunications	0.84255	Electrical & Electronic Engineering	0.0460829	Information & Communication Technologies	0.874808	617	541	183648
Khan, M. Iqbal	King Saud University	sau	52	2002	2021	67488	348	8	6.41667	16	109	33	224	47	247	2.97088	338	1.02959	31	0.0914	67956	383	9	6.98333	16	109	33	229	47	263	3.01912	357	1.07283	34	6	14	Building & Construction	0.54902	Materials	0.196078	Built Environment & Design	0.54902	362	360	30244
Solomon, Moses M.	King Fahd University of Petroleum and Minerals	sau	66	2010	2021	67490	999	19	9.20238	0	0	18	388	37	655	2.97085	687	1.45415	63	0.1505	63984	1176	21	9.93571	0	0	18	455	37	754	3.03994	722	1.62881	63	1	10	Polymers	0.295082	Chemical Engineering	0.163934	Chemistry	0.377049	629	649	100162
Alshehri, Saad M.	King Saud University	sau	229	1991	2021	68001	1846	19	9.56665	3	0	39	178	96	719	2.968	1651	1.11811	183	0.1729	54700	2232	22	11.8385	3	0	39	222	96	890	3.09222	1810	1.23315	189	5	1	Nanoscience & Nanotechnology	0.131579	Polymers	0.109649	Chemistry	0.429825	1360	1779	89177
Al-Rubeaan, Khalid	Scientific Research Center	sau	93	1991	2021	68789	607	14	5.79802	5	18	32	256	48	327	2.96401	573	1.05934	77	0.0396	75026	632	15	5.99802	5	18	32	264	48	335	2.98477	593	1.06577	78	1	5	Endocrinology & Metabolism	0.204301	General & Internal Medicine	0.182796	Clinical Medicine	0.677419	1268	1187	81805
Beaujuge, Pierre M.	King Abdullah University of Science and Technology	sau	84	2008	2021	69352	1279	19	7.92027	0	0	11	391	39	669	2.96104	1070	1.19533	79	0.0838	76600	1396	20	7.92027	0	0	11	398	39	721	2.97748	1121	1.24532	81	0	2	Nanoscience & Nanotechnology	0.47619	Materials	0.22619	Enabling & Strategic Technologies	0.75	1951	1818	89177
Benghanem, Mohamed	Islamic University of Madinah	sau	53	1997	2021	69390	323	11	6.81667	5	64	24	182	34	234	2.96088	291	1.10997	37	0.05	80211	340	11	6.81667	5	65	24	185	34	239	2.96143	306	1.11111	39	1	8	Energy	0.490566	Electrical & Electronic Engineering	0.113208	Enabling & Strategic Technologies	0.584906	1718	1461	229150
Yin, Jun	King Abdullah University of Science and Technology	sau	93	2013	2021	69909	2239	28	7.00521	0	0	15	289	15	289	2.95822	1851	1.20962	78	0.109	67983	2513	30	7.35918	0	0	15	351	15	351	3.01894	1966	1.27823	78	0	2	Nanoscience & Nanotechnology	0.336957	Physical Chemistry	0.184783	Enabling & Strategic Technologies	0.48913	1724	1829	89177
Moraga, Paula	King Abdullah University of Science and Technology	sau	63	2011	2021	70096	10991	28	4.3123	4	13	12	54	12	54	2.9572	9871	1.11346	54	0.1385	71610	12758	30	4.31638	4	13	12	62	12	62	3.00061	10927	1.16757	54	0	25	General & Internal Medicine	0.365079	Statistics & Probability	0.190476	Clinical Medicine	0.650794	769	788	224174
Pham, Tuan D.	Prince Mohammad Bin Fahd University	sau	298	1993	2021	70508	458	8	6.90833	94	92	179	155	248	236	2.95501	442	1.0362	92	0.0949	62877	506	9	7.24167	94	117	179	189	248	280	3.0459	464	1.09052	96	4	2	Artificial Intelligence & Image Processing	0.493151	Biomedical Engineering	0.0719178	Information & Communication Technologies	0.59589	1394	1613	253359
Abu El-Asrar, Ahmed M.	King Saud University Medical College	sau	208	1987	2021	70524	650	10	6.22817	12	10	137	398	186	573	2.95493	508	1.27953	148	0.1699	61218	783	12	6.96071	12	10	137	480	186	678	3.05467	538	1.45539	154	0	3	Ophthalmology & Optometry	0.764423	Immunology	0.0576923	Clinical Medicine	0.961538	321	381	65331
Muhammad, Shabbir	King Khalid University	sau	147	2009	2021	70824	539	12	6.56198	2	18	32	268	50	324	2.9535	343	1.57143	117	0.4011	44004	900	15	7.97229	2	24	32	347	50	488	3.16486	479	1.87891	134	0	1	Chemical Physics	0.253425	Inorganic & Nuclear Chemistry	0.130137	Physics & Astronomy	0.438356	748	1079	92738
Mohiuddine, S. A.	King Abdulaziz University	sau	140	2006	2021	71128	490	11	8.33333	6	14	66	194	121	430	2.95191	215	2.27907	95	0.3251	41470	726	15	9.75	6	21	66	292	121	630	3.18481	262	2.77099	99	0	9	General Mathematics	0.416058	Applied Mathematics	0.284672	Mathematics & Statistics	0.890511	223	385	59044
Zhu, Yunpei	King Abdullah University of Science and Technology	sau	41	2014	2021	71578	1141	14	6.12302	0	0	30	957	30	957	2.94941	1079	1.05746	41	0.0746	72348	1233	15	6.87302	0	0	30	1018	30	1018	2.99717	1106	1.11483	41	0	0	Nanoscience & Nanotechnology	0.414634	Organic Chemistry	0.243902	Chemistry	0.487805	1841	1879	89177
Alarifi, Ibrahim M.	Majmaah University	sau	68	2015	2021	72021	637	16	6.66905	3	12	16	141	33	395	2.94729	488	1.30533	50	0.1865	63978	783	19	6.86905	3	12	16	183	33	486	3.03997	562	1.39324	51	1	2	Materials	0.19403	Mechanical Engineering & Transports	0.149254	Enabling & Strategic Technologies	0.313433	1201	1329	285331
Al-Saleh, Iman	King Faisal Specialist Hospital and Research Centre	sau	105	1984	2022	72032	418	10	6.39563	9	17	96	410	101	417	2.94724	361	1.15789	71	0.0586	72020	444	11	6.53849	9	21	96	436	101	443	2.99879	367	1.20981	72	4	1	Toxicology	0.342857	Environmental Sciences	0.247619	Biomedical Research	0.419048	273	271	53247
Al-Fatesh, Ahmed Sadeq	King Saud University	sau	106	2011	2021	72315	521	12	5.82738	3	24	37	249	55	324	2.94596	401	1.29925	82	0.1691	64380	627	13	6.73773	3	25	37	299	55	389	3.03793	442	1.41855	87	3	2	Physical Chemistry	0.238095	Energy	0.228571	Chemistry	0.438095	316	354	36069
Mustapha, Kassem	King Fahd University of Petroleum and Minerals	sau	48	2004	2021	72485	314	11	7.83333	8	36	21	179	41	277	2.94507	187	1.67914	38	0.1374	63349	364	12	9.25	8	45	21	195	41	311	3.04344	202	1.80198	38	0	0	Numerical & Computational Mathematics	0.854167	Applied Mathematics	0.0416667	Mathematics & Statistics	0.916667	151	169	14725
Zourob, Mohammed	Alfaisal University	sau	134	2003	2021	72518	893	16	9.32421	2	8	19	39	106	696	2.94486	724	1.23343	105	0.1552	63141	1057	18	9.99087	2	8	19	60	106	833	3.04459	776	1.36211	111	0	1	Analytical Chemistry	0.640625	Nanoscience & Nanotechnology	0.078125	Chemistry	0.695312	410	482	102767
Al-Hazmi, Faten	King Abdulaziz University	sau	90	2003	2021	73038	704	16	7.00907	6	10	27	204	35	246	2.94222	434	1.62212	63	0.1991	62846	879	19	7.13407	6	10	27	280	35	328	3.04604	464	1.8944	65	10	7	Applied Physics	0.311111	Materials	0.222222	Physics & Astronomy	0.433333	1324	1501	269833
Fischle, Wolfgang	King Abdullah University of Science and Technology	sau	90	1996	2021	73116	1007	17	6.99329	6	4	19	207	41	369	2.94183	873	1.15349	76	0.058	83791	1069	17	6.97186	6	4	19	216	41	390	2.94585	914	1.16958	77	0	0	Developmental Biology	0.544444	Biochemistry & Molecular Biology	0.244444	Biomedical Research	0.855556	2294	2168	123644
Lytras, Miltiadis	King Abdulaziz University	sau	215	2002	2021	73348	939	15	8.91667	10	1	92	254	164	648	2.94076	762	1.23228	125	0.1495	66256	1104	18	9.41667	10	1	92	308	164	776	3.02793	829	1.33172	129	0	39	Education	0.218935	Energy	0.0769231	Information & Communication Technologies	0.349112	541	643	70063
Ahmed, Tarek A.	King Abdulaziz University	sau	46	2010	2021	74353	551	9	5.39405	5	41	26	273	31	309	2.9358	521	1.05758	44	0.1484	49673	647	12	7.475	5	52	26	321	31	379	3.12489	558	1.1595	46	1	5	Pharmacology & Pharmacy	0.666667	Nanoscience & Nanotechnology	0.155556	Clinical Medicine	0.777778	298	466	131063
Gutub, Adnan	Umm Al-Qura University	sau	58	1999	2021	74542	359	11	7	5	34	30	185	50	296	2.935	177	2.02825	46	0.3389	43862	543	14	9.58333	5	40	30	264	50	449	3.16601	199	2.72864	49	2	6	Artificial Intelligence & Image Processing	0.368421	Software Engineering	0.157895	Information & Communication Technologies	0.719298	1012	1681	253359
Peinemann, Klaus Viktor	King Abdullah University of Science and Technology	sau	184	1986	2020	74619	1446	20	10.4683	4	0	20	74	128	1111	2.93459	999	1.44745	141	0.053	80376	1527	21	10.7933	4	0	20	83	128	1168	2.9607	1029	1.48397	143	0	5	Chemical Engineering	0.454023	Polymers	0.172414	Engineering	0.522989	574	512	66189
Gadelmawla, E. S.	King Abdulaziz University	sau	18	2001	2017	74622	402	6	5.2	7	71	13	391	13	391	2.93458	387	1.03876	13	0	88370	402	6	5.2	7	71	13	391	13	391	2.92675	387	1.03876	13	0	5	Industrial Engineering & Automation	0.555556	Electrical & Electronic Engineering	0.222222	Engineering	0.777778	797	684	96361
Vrouwenvelder, Johannes S.	King Abdullah University of Science and Technology	sau	141	1994	2021	75026	1316	20	8.99325	0	0	24	163	75	769	2.9327	844	1.55924	121	0.1976	65410	1640	22	10.2302	0	0	24	215	75	926	3.03263	911	1.80022	126	0	6	Chemical Engineering	0.468085	Environmental Engineering	0.361702	Engineering	0.843972	444	515	66189
Al-Zuhair, Sulaiman	United Arab Emirates University	sau	82	2003	2021	75136	526	14	7.26111	6	24	28	112	53	264	2.93211	462	1.13853	64	0.0723	80949	567	14	7.76111	6	25	28	117	53	282	2.95798	478	1.18619	68	0	6	Biotechnology	0.329114	Energy	0.227848	Enabling & Strategic Technologies	0.620253	295	276	52513
Khan, Haseeb A.	King Saud University	sau	261	1995	2021	75538	706	12	6.19964	26	26	69	152	99	268	2.93025	686	1.02915	134	0.1131	69119	796	13	6.98102	26	32	69	170	99	295	3.01293	733	1.08595	147	21	6	General Physics	0.122951	Plant Biology & Botany	0.0778689	Clinical Medicine	0.282787	392	410	71123
Bazi, Yakoub	King Saud University	sau	107	2004	2021	75597	967	16	8	2	2	29	240	51	424	2.93005	880	1.09886	80	0.0988	73562	1073	17	8.45	2	3	29	250	51	446	2.99149	920	1.1663	84	0	19	Geological & Geomatics Engineering	0.548077	Artificial Intelligence & Image Processing	0.163462	Engineering	0.615385	591	591	52403
Aly, Abdelraheem M.	King Khalid University	sau	76	2008	2021	75606	418	9	7.28333	9	46	41	150	60	301	2.93002	337	1.24036	60	0.5179	17142	867	16	12.2	9	113	41	409	60	635	3.46526	414	2.0942	68	0	0	Mechanical Engineering & Transports	0.68	Chemical Engineering	0.0933333	Engineering	0.8	184	707	109724
Alshatwi, Ali A.	King Saud University	sau	135	2002	2021	75758	630	12	6.88929	6	14	32	147	99	465	2.92933	577	1.09185	107	0.1544	72417	745	13	7.70476	6	14	32	157	99	554	2.99692	620	1.20161	111	7	1	Toxicology	0.133333	Oncology & Carcinogenesis	0.111111	Clinical Medicine	0.266667	275	282	53247
Mariod, Abdalbasit	University of Jeddah	sau	122	2004	2021	75958	514	11	5.79087	19	29	65	212	93	319	2.92848	490	1.04898	84	0.0739	77137	555	11	6.69087	19	29	65	232	93	352	2.9749	507	1.09467	85	1	11	Food Science	0.304762	Nutrition & Dietetics	0.257143	Agriculture, Fisheries & Forestry	0.466667	590	578	58351
Sabir, Syed	King Saud University	sau	24	2001	2018	76020	209	7	6.33333	17	183	22	206	23	208	2.9282	196	1.06633	15	0	90091	209	7	6.33333	17	183	22	206	23	208	2.9199	196	1.06633	15	0	0	Materials	0.473684	Mining & Metallurgy	0.157895	Enabling & Strategic Technologies	0.473684	1735	1401	285331
Zheng, Xiaopeng	King Abdullah University of Science and Technology	sau	36	2016	2021	76261	2662	26	3.71801	0	0	5	505	5	505	2.92708	2122	1.25448	36	0.0517	86075	2807	26	3.71801	0	0	5	542	5	542	2.93624	2198	1.27707	36	0	0	Nanoscience & Nanotechnology	0.75	Physical Chemistry	0.0555556	Enabling & Strategic Technologies	0.833333	2247	2030	89177
Tlaiss, Hayfaa A.	Alfaisal University - College of Business	sau	26	2010	2021	76448	207	9	7.75	12	98	24	169	25	183	2.92609	162	1.27778	25	0.0841	78843	226	9	8.25	12	109	24	187	25	201	2.96722	168	1.34524	25	0	6	Business & Management	0.521739	Industrial Relations	0.304348	Economics & Business	0.826087	1374	1436	44945
Al-Khattaf, Sulaiman S.	King Fahd University of Petroleum and Minerals	sau	166	1996	2020	76607	591	11	7.79524	10	18	34	101	130	477	2.92542	383	1.54308	130	0.0737	84681	638	11	7.95238	10	18	34	110	130	516	2.94217	395	1.61519	131	0	8	Physical Chemistry	0.433962	Chemical Engineering	0.27673	Chemistry	0.534591	414	382	36069
Kumar, Rajeev	King Abdulaziz University	sau	61	2010	2021	76720	673	14	7.93016	1	5	15	226	24	378	2.92496	630	1.06825	58	0.0717	82653	725	15	8.18016	1	5	15	238	24	392	2.95059	654	1.10856	59	0	4	Environmental Sciences	0.20339	Chemical Engineering	0.152542	Chemistry	0.271186	1054	984	77304
Noor, Ehteram A.	King Abdulaziz University	sau	22	1993	2019	76852	248	7	6.83333	9	100	17	231	21	247	2.92432	231	1.07359	17	0.0198	89033	253	8	6.16667	9	100	17	236	21	252	2.9242	232	1.09052	17	3	4	Energy	0.363636	Materials	0.318182	Enabling & Strategic Technologies	0.681818	1936	1639	229150
Alsayed, Saleh	King Saud University	sau	67	1992	2017	76861	573	14	6.68333	7	23	21	121	32	264	2.9243	532	1.07707	48	0.045	84434	600	14	7.18333	7	23	21	128	32	273	2.94319	546	1.0989	49	2	23	Building & Construction	0.424242	Materials	0.272727	Built Environment & Design	0.424242	431	398	30244
Basheer, Chanbasha	King Fahd University of Petroleum and Minerals	sau	133	1999	2021	77244	723	12	6.38095	5	18	42	152	56	335	2.92252	658	1.09878	114	0.1019	72305	805	13	7.83333	5	18	42	165	56	359	2.9974	701	1.14836	114	2	0	Analytical Chemistry	0.548872	Environmental Sciences	0.075188	Chemistry	0.676692	488	520	102767
Alomayri, Thamer	Umm Al-Qura University	sau	26	2013	2021	78603	272	11	6.45238	3	48	14	210	16	228	2.91616	207	1.31401	22	0.1579	80687	323	11	7.17143	3	51	14	215	16	243	2.95926	234	1.38034	23	0	2	Materials	0.666667	Building & Construction	0.166667	Enabling & Strategic Technologies	0.666667	1564	1445	285331
Ghanem, Bernard	King Abdullah University of Science and Technology	sau	119	2005	2021	79264	2231	22	10.1079	0	0	12	29	81	1329	2.91307	1653	1.34967	92	0.0342	88589	2310	22	10.8079	0	0	12	30	81	1362	2.92591	1689	1.36767	97	0	18	Artificial Intelligence & Image Processing	0.91453	Software Engineering	0.034188	Information & Communication Technologies	0.957265	1935	1798	253359
Kolsi, Lioua	University of Hail	sau	111	2005	2021	79558	1180	15	6.81786	3	9	19	110	38	280	2.91183	703	1.67852	89	0.2022	66071	1479	16	7.79524	3	11	19	145	38	350	3.0289	824	1.7949	93	0	5	Mechanical Engineering & Transports	0.5	Energy	0.181818	Engineering	0.572727	670	748	109724
Al-Kuhaili, M. F.	King Fahd University of Petroleum and Minerals	sau	73	1993	2021	80005	275	10	5.86667	9	67	43	212	51	222	2.90994	250	1.1	57	0.0451	88017	288	10	6.34286	9	67	43	219	51	229	2.92807	259	1.11197	58	0	1	Applied Physics	0.506849	Materials	0.219178	Physics & Astronomy	0.60274	1881	1673	269833
Gandhidasan, P.	King Fahd University of Petroleum and Minerals	sau	126	1977	2018	80280	580	10	6.9	25	39	60	119	86	241	2.90875	463	1.2527	64	0.0349	92747	601	10	7.1	25	39	60	119	86	242	2.90953	474	1.26793	66	1	8	Energy	0.572581	Mechanical Engineering & Transports	0.137097	Enabling & Strategic Technologies	0.637097	2028	1716	229150
Koumoto, Kunihito	King Abdulaziz University	sau	434	1979	2021	80909	1424	16	8.45559	3	0	29	138	309	1220	2.90613	1103	1.29102	222	0.0729	87269	1536	17	8.84131	3	0	29	139	309	1301	2.93131	1156	1.32872	230	10	4	Materials	0.434579	Applied Physics	0.259346	Enabling & Strategic Technologies	0.579439	1673	1503	285331
Asea, Alexzander A.A.	Imam Abdulrahman Bin Faisal university	sau	97	1990	2017	81877	511	10	5.48019	10	30	25	211	48	324	2.90188	451	1.13304	56	0.0607	85151	544	11	5.93019	10	30	25	217	48	336	2.9401	473	1.15011	57	1	0	Immunology	0.287234	Oncology & Carcinogenesis	0.202128	Clinical Medicine	0.680851	1855	1823	127911
Ahmed, Asif	King Abdulaziz University	sau	139	1986	2021	82484	864	14	6.68063	1	7	29	140	80	405	2.89924	762	1.13386	108	0.112	77452	973	15	7.55689	1	8	29	157	80	450	2.97329	822	1.1837	109	3	4	Cardiovascular System & Hematology	0.215827	Obstetrics & Reproductive Medicine	0.143885	Clinical Medicine	0.748201	2077	2161	192021
Abbas, Qaisar	Al-Imam Muhammad Ibn Saud Islamic University	sau	71	1991	2021	82695	315	10	6.76667	7	27	39	239	55	294	2.89825	278	1.13309	46	0.068	86705	338	11	6.76667	7	29	39	255	55	316	2.93367	290	1.16552	48	6	7	Artificial Intelligence & Image Processing	0.169014	Business & Management	0.0985915	Information & Communication Technologies	0.28169	1890	1876	253359
Siddiqui, Manzer H.	King Saud University College of Science	sau	96	2006	2021	82785	882	16	7.60629	0	0	28	506	47	588	2.89779	751	1.17443	82	0.1989	77996	1101	18	7.93526	0	0	28	589	47	705	2.97098	838	1.31384	87	0	7	Plant Biology & Botany	0.543478	Strategic, Defence & Security Studies	0.076087	Biology	0.543478	1188	1272	134814
Khan, Ibrahim	King Fahd University of Petroleum and Minerals	sau	49	2014	2021	82902	1138	12	5.89924	0	0	10	879	18	903	2.89734	1087	1.04692	43	0.0852	80126	1244	14	6.65877	0	0	10	917	18	955	2.96175	1120	1.11071	43	0	5	Energy	0.244898	Organic Chemistry	0.183673	Enabling & Strategic Technologies	0.408163	1716	1781	229150
Attia, Sabry M.	King Saud University	sau	161	2001	2021	83008	646	12	5.22027	13	41	42	97	89	293	2.89676	541	1.19409	124	0.2418	56132	852	14	6.98023	13	52	42	131	89	396	3.08382	596	1.42953	141	2	0	Toxicology	0.229814	Immunology	0.167702	Clinical Medicine	0.534161	217	313	53247
Abdullah, A. S.	Prince Sattam Bin Abdulaziz University	sau	25	2013	2021	83145	383	14	5.75952	1	25	11	191	16	231	2.89619	255	1.50196	22	0.3852	60387	623	17	5.55952	1	28	11	308	16	370	3.05914	304	2.04934	22	0	8	Energy	0.4	Mechanical Engineering & Transports	0.24	Enabling & Strategic Technologies	0.52	1291	1788	229150
Al-Enizi, Abdullah M.	King Saud University College of Science	sau	135	2006	2022	83854	1646	22	7.82296	1	1	18	172	21	194	2.89313	1515	1.08647	123	0.0891	86261	1807	23	8.13526	1	1	18	198	21	225	2.93544	1622	1.11406	127	1	1	Nanoscience & Nanotechnology	0.274074	Materials	0.118519	Enabling & Strategic Technologies	0.496296	2250	2271	89177
Fouad, H.	King Saud University	sau	136	2001	2021	83895	640	13	7.07183	5	23	21	116	34	179	2.893	573	1.11693	103	0.1645	76877	766	14	7.63849	5	23	21	151	34	225	2.97612	639	1.19875	109	30	7	Applied Physics	0.22963	Materials	0.125926	Physics & Astronomy	0.259259	1628	1750	269833
Al-Gahtani, Said S.	King Khalid University	sau	17	1999	2020	84155	265	7	5.5	6	140	9	208	9	208	2.89196	251	1.05578	16	0.0149	91555	269	8	5.5	6	142	9	211	9	211	2.91439	252	1.06746	16	0	17	Information Systems	0.764706	Artificial Intelligence & Image Processing	0.117647	Information & Communication Technologies	0.882353	272	267	17971
Bouchama, Abderrezak	King Saud bin Abdulaziz University for Health Sciences	sau	61	1987	2021	84952	924	12	5.19506	3	9	25	254	37	360	2.8886	831	1.11191	39	0.016	100013	939	12	5.19506	3	9	25	254	37	365	2.88279	842	1.1152	39	0	4	Emergency & Critical Care Medicine	0.229508	Physiology	0.0983607	Clinical Medicine	0.721311	317	278	31838
Alshamsan, Aws	King Saud University College of Pharmacy	sau	73	2007	2021	85272	529	13	6.87861	5	22	17	81	45	331	2.88725	507	1.04339	63	0.144	88067	618	14	6.91313	5	23	17	85	45	377	2.92787	566	1.09187	65	0	2	Pharmacology & Pharmacy	0.424658	Oncology & Carcinogenesis	0.0958904	Clinical Medicine	0.547945	588	553	131063
Al-Ahmari, Abdulrahman M.	King Saud University	sau	237	1999	2021	85337	685	11	5.98333	15	29	32	94	127	329	2.8869	612	1.11928	145	0.2063	70840	863	14	6.82619	15	29	32	105	127	411	3.00438	688	1.25436	154	9	15	Industrial Engineering & Automation	0.190476	Materials	0.186147	Engineering	0.532468	647	771	96361
Mujeebu, Muhammad Abdul	Imam Abdulrahman Bin Faisal university	sau	73	2008	2021	85441	400	11	6.9	3	22	21	184	34	261	2.88646	341	1.17302	48	0.0676	91783	429	12	6.9	3	23	21	193	34	273	2.91347	358	1.19832	52	0	14	Mechanical Engineering & Transports	0.366197	Energy	0.267606	Engineering	0.450704	910	801	109724
Khdeir, A. A.	King Saud University	sau	66	1986	2017	85649	257	9	6.66667	23	52	49	196	61	240	2.88558	196	1.31122	48	0.0039	101333	258	9	6.66667	23	52	49	197	61	241	2.87812	197	1.30964	48	0	0	Mechanical Engineering & Transports	0.439394	Materials	0.242424	Engineering	0.545455	994	802	109724
Kamal, Mohammad Amjad	King Abdulaziz University	sau	427	1994	2021	85830	2194	20	9.49138	22	0	56	59	184	691	2.88476	2079	1.05532	300	0.1019	93334	2443	20	9.90825	22	0	56	62	184	769	2.90753	2228	1.0965	321	2	15	Neurology & Neurosurgery	0.237647	Medicinal & Biomolecular Chemistry	0.192941	Clinical Medicine	0.545882	4748	4410	278898
Asif, Muhammad	Prince Sultan University	sau	38	2009	2021	86222	269	10	5.78333	8	40	30	254	32	257	2.88321	225	1.19556	35	0.0254	100830	276	10	5.78333	8	40	30	258	32	261	2.87989	230	1.2	35	0	6	Business & Management	0.710526	Environmental Sciences	0.131579	Economics & Business	0.736842	1669	1582	44945
Ebaid, Abdelhalim	University of Tabuk	sau	99	2006	2021	86573	315	10	6.53333	20	61	48	118	80	225	2.8818	278	1.13309	63	0.1923	76454	390	10	7.46667	20	71	48	148	80	284	2.97805	308	1.26623	70	7	3	Applied Mathematics	0.232323	General Physics	0.161616	Physics & Astronomy	0.40404	243	229	17766
Inal, Sahika	King Abdullah University of Science and Technology	sau	75	2009	2021	87156	1501	21	6.75994	1	0	13	220	35	497	2.87939	935	1.60535	71	0.2303	71219	1950	25	7.55042	1	0	13	278	35	682	3.00255	1026	1.90058	72	0	2	Nanoscience & Nanotechnology	0.466667	Materials	0.16	Enabling & Strategic Technologies	0.693333	1811	2366	89177
Bahaidarah, H. M.	King Fahd University of Petroleum and Minerals	sau	42	2005	2021	87410	393	9	4.95	4	38	20	236	34	351	2.87842	333	1.18018	27	0.0484	93189	413	10	5.15	4	38	20	238	34	367	2.90802	346	1.19364	29	1	5	Energy	0.4	Applied Physics	0.25	Enabling & Strategic Technologies	0.475	2042	1876	229150
Salama, Khaled Nabil	King Abdullah University of Science and Technology	sau	284	1997	2021	87750	1688	20	9.91085	1	1	17	20	183	1004	2.87707	1413	1.19462	190	0.1577	84762	2004	23	10.6954	1	1	17	20	183	1183	2.94183	1565	1.28051	205	0	7	Electrical & Electronic Engineering	0.339223	Networking & Telecommunications	0.14841	Engineering	0.385159	237	259	105029
Alelaiwi, Abdulhameed	King Saud University	sau	109	2011	2021	87943	709	13	6.95714	8	32	12	48	59	244	2.87625	699	1.01431	80	0.1025	91009	790	14	7.29048	8	32	12	51	59	271	2.91637	766	1.03133	82	6	24	Networking & Telecommunications	0.320755	Distributed Computing	0.207547	Information & Communication Technologies	0.849057	742	728	183648
Yezli, Saber	Ministry of Health Saudi Arabia	sau	86	2010	2021	88082	916	11	5.86347	1	10	30	232	42	281	2.87571	795	1.1522	71	0.1192	78786	1040	13	6.70715	1	10	30	268	42	329	2.96743	840	1.2381	77	0	7	Microbiology	0.253012	Tropical Medicine	0.180723	Clinical Medicine	0.373494	1724	1957	165244
El-Faham, Ayman	King Saud University College of Science	sau	161	1993	2021	88285	703	12	6.5794	4	6	39	232	80	377	2.87482	488	1.44057	114	0.2083	77622	888	13	7.74845	4	6	39	274	80	468	2.97262	557	1.59425	124	0	1	Organic Chemistry	0.44375	General Chemistry	0.14375	Chemistry	0.8875	1125	1256	144918
Laquai, Frédéric	King Abdullah University of Science and Technology	sau	164	2003	2021	88466	2022	21	7.98543	2	2	14	54	53	286	2.87395	1680	1.20357	138	0.1443	89877	2363	23	8.07395	2	2	14	54	53	367	2.92068	1841	1.28354	142	0	1	Nanoscience & Nanotechnology	0.351852	Physical Chemistry	0.117284	Enabling & Strategic Technologies	0.5	2353	2410	89177
Alfares, Hesham K.	King Fahd University of Petroleum and Minerals	sau	54	1995	2021	89716	244	8	6	25	62	44	229	53	243	2.86908	214	1.14019	33	0.0356	96447	253	9	6	25	64	44	236	53	252	2.89561	218	1.16055	36	0	10	Operations Research	0.74	Industrial Engineering & Automation	0.08	Engineering	0.82	488	470	26063
Hoteit, Hussein	King Abdullah University of Science and Technology	sau	51	1999	2021	90098	311	10	7.23333	2	24	25	196	38	251	2.86749	255	1.21961	41	0.1089	87553	349	11	7.9	2	25	25	217	38	281	2.9301	274	1.27372	43	0	0	Energy	0.520833	Environmental Engineering	0.125	Enabling & Strategic Technologies	0.520833	1901	1928	229150
Al-Naib, Ibraheem	Imam Abdulrahman Bin Faisal university	sau	129	2007	2021	90336	600	13	6.09885	5	23	52	141	55	166	2.86658	423	1.41844	61	0.1655	72120	719	14	7.26551	5	32	52	176	55	205	2.99833	456	1.57675	64	0	2	Applied Physics	0.244094	Optics	0.23622	Physics & Astronomy	0.503937	1516	1887	269833
Al-Khalifa, Hend	King Saud University	sau	169	2003	2021	90600	496	9	6.20238	27	44	59	87	120	342	2.86549	463	1.07127	77	0.0159	106663	504	9	6.20238	27	44	59	87	120	347	2.85962	469	1.07463	80	0	16	Artificial Intelligence & Image Processing	0.376543	Education	0.160494	Information & Communication Technologies	0.691358	2346	2015	253359
Raish, Mohammad	King Saud University College of Pharmacy	sau	104	2005	2021	90633	587	13	5.89206	1	24	14	130	23	189	2.86534	523	1.12237	84	0.1614	87751	700	14	6.72937	1	24	14	136	23	211	2.9292	584	1.19863	89	0	6	Pharmacology & Pharmacy	0.355769	Oncology & Carcinogenesis	0.115385	Clinical Medicine	0.567308	586	607	131063
Refat, Moamen S.	Taif University	sau	338	1997	2021	91307	499	7	5.98333	9	27	150	219	271	401	2.86279	412	1.21117	196	0.4211	44141	862	12	7.67024	9	36	150	328	271	614	3.16378	506	1.70356	221	17	6	Chemical Physics	0.254438	General Chemistry	0.233728	Chemistry	0.571006	749	1358	92738
Szekely, Gyorgy	King Abdullah University of Science and Technology	sau	63	2008	2021	91360	1183	20	7.42781	1	0	17	155	45	664	2.8626	852	1.3885	57	0.0678	97389	1269	22	7.42781	1	0	17	167	45	716	2.89202	895	1.41788	59	0	5	Organic Chemistry	0.3	Chemical Engineering	0.2	Chemistry	0.533333	1416	1303	144918
Abnisa, Faisal	King Abdulaziz University	sau	51	2011	2021	91501	1244	20	6.89286	0	0	11	335	12	336	2.86204	1100	1.13091	46	0.0304	104553	1283	20	7.22619	0	0	11	338	12	339	2.86711	1120	1.14554	47	5	21	Energy	0.45098	Materials	0.156863	Enabling & Strategic Technologies	0.647059	2320	1956	229150
Al-Zahrani, Saeed M.	King Saud University	sau	166	1994	2021	91545	555	12	6.37781	7	31	26	80	85	237	2.86186	512	1.08398	122	0.1246	89803	634	14	6.79448	7	31	26	80	85	272	2.92098	553	1.14647	130	1	3	Polymers	0.254545	Energy	0.163636	Chemistry	0.436364	890	872	100162
Hassanain, Mohammad	King Fahd University of Petroleum and Minerals	sau	94	1996	2021	91560	322	10	6.28333	11	50	55	141	68	201	2.86183	252	1.27778	67	0.1744	76385	390	11	6.95	11	65	55	181	68	247	2.9784	275	1.41818	73	2	6	Building & Construction	0.602151	Civil Engineering	0.0967742	Built Environment & Design	0.72043	393	475	30244
Irfan, Ahmad	King Khalid University	sau	200	2008	2021	91607	729	13	6.44888	10	15	71	89	108	293	2.86167	557	1.3088	132	0.3577	32050	1135	16	8.95325	10	44	71	259	108	561	3.26886	679	1.67158	168	1	3	Chemical Physics	0.3	General Chemistry	0.095	Physics & Astronomy	0.455	584	1360	92738
Jiang, Qiu	King Abdullah University of Science and Technology	sau	35	2015	2020	91860	1449	19	5.58093	0	0	6	421	6	421	2.8607	1266	1.14455	35	0.0603	101359	1542	20	5.58093	0	0	6	446	6	446	2.87803	1325	1.16377	35	0	1	Nanoscience & Nanotechnology	0.8	Materials	0.0571429	Enabling & Strategic Technologies	0.885714	2694	2501	89177
Tabbara, Khalid	King Saud University	sau	267	1971	2020	91961	511	9	5.63238	40	36	124	139	205	303	2.8603	451	1.13304	129	0.0466	106389	536	9	5.63238	40	36	124	140	205	316	2.86053	469	1.14286	131	0	5	Ophthalmology & Optometry	0.737828	General & Internal Medicine	0.0524345	Clinical Medicine	0.981273	587	509	65331
Jónsson, Sigurjón	King Abdullah University of Science and Technology	sau	79	1997	2021	92833	510	10	6.55877	4	16	16	174	49	310	2.85695	390	1.30769	59	0.1694	92399	614	12	6.0921	4	17	16	183	49	373	2.911	426	1.44131	61	0	1	Geochemistry & Geophysics	0.468354	Meteorology & Atmospheric Sciences	0.202532	Earth & Environmental Sciences	0.683544	1704	1657	81218
Rehman, Amjad	Prince Sultan University	sau	174	2009	2021	92896	957	17	6.68571	3	3	21	110	76	419	2.85666	783	1.22222	140	0.4745	39436	1821	23	10.7571	3	4	21	197	76	763	3.20149	933	1.95177	151	11	45	Artificial Intelligence & Image Processing	0.358382	Microscopy	0.121387	Information & Communication Technologies	0.49711	913	2076	253359
Peng, Qing	King Fahd University of Petroleum and Minerals	sau	137	2004	2021	92941	701	12	6.28367	3	3	42	324	78	460	2.85646	629	1.11447	112	0.2246	69013	904	14	7.19363	3	5	42	403	78	589	3.01362	687	1.31587	121	0	0	Nanoscience & Nanotechnology	0.211679	Materials	0.211679	Enabling & Strategic Technologies	0.49635	1749	2542	89177
Shannag, M. Jamal	King Saud University	sau	38	1995	2020	93041	226	8	6	4	83	21	178	32	212	2.85604	207	1.09179	29	0.0424	107052	236	8	6	4	84	21	184	32	218	2.85832	213	1.10798	29	1	13	Building & Construction	0.552632	Civil Engineering	0.184211	Built Environment & Design	0.552632	544	486	30244
Huang, Gang	King Abdullah University of Science and Technology	sau	58	2011	2021	93228	938	18	6.43611	0	0	15	440	18	462	2.85527	860	1.0907	55	0.0487	100556	986	19	6.82897	0	0	15	456	18	480	2.88085	883	1.11665	56	0	0	Nanoscience & Nanotechnology	0.482759	Organic Chemistry	0.172414	Enabling & Strategic Technologies	0.603448	2675	2558	89177
Stegeman, George I.	King Fahd University of Petroleum and Minerals	sau	829	1966	2013	93440	720	12	5.96905	21	12	98	140	408	311	2.85445	605	1.19008	177	0.0244	109129	738	12	5.96905	21	12	98	141	408	321	2.85135	615	1.2	185	0	0	Optoelectronics & Photonics	0.293333	Optics	0.273939	Physics & Astronomy	0.644848	265	212	108280
Yamin, Mohammad	King Abdulaziz University	sau	45	1991	2021	93517	228	9	6.83333	7	58	18	150	38	209	2.85416	117	1.94872	27	0.3234	77425	337	10	6.5	7	70	18	213	38	302	2.97344	134	2.51493	27	0	2	Artificial Intelligence & Image Processing	0.622222	General Mathematics	0.0888889	Information & Communication Technologies	0.777778	1696	2092	253359
Samargandi, Nahla	King Abdulaziz University	sau	22	2014	2021	93883	298	8	5.91667	3	50	10	208	14	243	2.85268	282	1.05674	19	0.051	100842	314	9	5.91667	3	51	10	213	14	255	2.87986	294	1.06803	20	1	5	Economics	0.4	Finance	0.15	Economics & Business	0.75	1116	1145	38701
Bukhari, Syed Nasir Abbas	Jouf University	sau	129	2012	2021	94033	1112	16	7.98426	1	0	20	186	74	716	2.8521	1008	1.10317	105	0.1446	87345	1300	19	9.10788	1	0	20	190	74	793	2.93099	1100	1.18182	109	3	14	Medicinal & Biomolecular Chemistry	0.348837	Organic Chemistry	0.147287	Chemistry	0.596899	291	309	88725
Mahamid, Ibrahim	University of Prince Mugrin	sau	25	2010	2021	94172	165	8	6.66667	18	112	24	164	24	164	2.8516	138	1.19565	21	0.0833	93751	180	8	7.66667	18	122	24	179	24	179	2.9059	142	1.26761	23	4	3	Building & Construction	0.6	Artificial Intelligence & Image Processing	0.12	Built Environment & Design	0.6	478	494	30244
Al-Whaibi, Mohamed H.	King Saud University College of Science	sau	32	1984	2018	94377	483	12	4.95952	2	73	5	78	9	172	2.85086	445	1.08539	28	0.0658	109135	517	12	4.91786	2	73	5	78	9	181	2.85133	461	1.12148	28	0	5	Plant Biology & Botany	0.642857	Biotechnology	0.107143	Biology	0.642857	1713	1470	134814
Badran, Omar O.	Taibah University	sau	62	1990	2021	94420	364	11	5.58333	4	45	26	118	43	231	2.85068	317	1.14826	38	0.0293	109698	375	11	5.58333	4	45	26	120	43	239	2.84946	321	1.16822	39	3	16	Energy	0.290323	Mechanical Engineering & Transports	0.177419	Engineering	0.435484	2455	2017	229150
Muhammad, Taseer	King Khalid University	sau	128	2015	2021	94956	1383	20	10.8	0	0	6	135	13	218	2.8486	800	1.72875	124	0.2372	75311	1813	24	12.55	0	0	6	175	13	292	2.98341	952	1.90441	127	0	1	Applied Physics	0.226562	Mechanical Engineering & Transports	0.15625	Physics & Astronomy	0.632812	1590	1984	269833
El-Khayatt, Ahmed M.	Al-Imam Muhammad Ibn Saud Islamic University	sau	29	2009	2021	95084	248	9	6.05952	7	76	14	127	22	212	2.84812	180	1.37778	25	0.1536	85319	293	10	6.75952	7	88	14	148	22	243	2.93935	195	1.50256	26	0	1	Energy	0.321429	Nuclear & Particle Physics	0.25	Physics & Astronomy	0.428571	1846	2029	229150
Sheweita, Salah A.	King Khalid University	sau	73	1990	2021	95171	383	11	5.85	5	23	41	165	57	282	2.84774	365	1.04932	51	0.1315	87991	441	12	6.75	5	25	41	183	57	319	2.92817	389	1.13368	54	2	5	Toxicology	0.260274	Pharmacology & Pharmacy	0.191781	Clinical Medicine	0.534247	350	372	53247
Pan, Zhengwei	King Fahd University of Petroleum and Minerals	sau	122	1996	2021	95567	1100	16	6.96198	0	0	24	269	57	647	2.84633	901	1.22087	93	0.0646	108440	1176	16	6.99372	0	0	24	277	57	701	2.85363	935	1.25775	96	2	3	Applied Physics	0.256198	Nanoscience & Nanotechnology	0.198347	Physics & Astronomy	0.471074	2337	2001	269833
Ghafoor, Kashif	King Saud University	sau	153	2008	2021	95735	1213	14	6.70285	2	4	23	169	36	223	2.84569	1121	1.08207	133	0.0676	85935	1301	16	7.85523	2	5	23	184	36	239	2.93682	1175	1.10723	134	3	17	Food Science	0.54902	Nutrition & Dietetics	0.150327	Agriculture, Fisheries & Forestry	0.588235	660	759	58351
Mokheimer, Esmail M.A.	King Fahd University of Petroleum and Minerals	sau	113	1995	2021	96007	505	12	6.84167	10	15	38	129	79	242	2.84464	461	1.09544	80	0.1323	96135	582	12	7.66071	10	15	38	144	79	282	2.89667	489	1.19018	83	2	1	Energy	0.610619	Mechanical Engineering & Transports	0.212389	Enabling & Strategic Technologies	0.646018	2102	2052	229150
Elattar, Ehab E.	Taif University	sau	25	2009	2021	96071	200	8	5.83333	8	92	17	181	21	196	2.84439	190	1.05263	19	0.1632	86104	239	9	6.58333	8	97	17	214	21	232	2.93613	211	1.1327	22	1	10	Energy	0.48	Networking & Telecommunications	0.28	Enabling & Strategic Technologies	0.48	1867	2055	229150
Al-Juhaimi, Fahad Y.	King Saud University	sau	140	2011	2021	96849	679	12	6.41627	2	8	41	186	67	270	2.84146	609	1.11494	114	0.0898	96438	746	13	6.97738	2	8	41	211	67	299	2.89564	655	1.13893	116	2	8	Food Science	0.514286	Plant Biology & Botany	0.107143	Agriculture, Fisheries & Forestry	0.55	746	771	58351
Hobiny, Aatef	King Abdulaziz University	sau	110	2015	2021	97368	501	11	6.99683	2	12	24	144	69	298	2.83943	390	1.28462	73	0.3442	57942	764	18	8.03016	2	13	24	209	69	442	3.07286	525	1.45524	84	2	1	Applied Physics	0.172727	Mechanical Engineering & Transports	0.109091	Physics & Astronomy	0.436364	1220	2041	269833
Koubaa, Anis	Prince Sultan University	sau	155	2002	2021	97803	844	16	6.46984	1	3	42	176	68	291	2.83789	751	1.12383	108	0.1501	98444	993	16	7.09087	1	3	42	201	68	337	2.88832	807	1.23048	119	1	34	Networking & Telecommunications	0.312057	Artificial Intelligence & Image Processing	0.241135	Information & Communication Technologies	0.737589	822	819	183648
Almusallam, Abdullah A.	King Fahd University of Petroleum and Minerals	sau	18	1994	2004	97998	290	8	4.28333	2	78	11	220	17	256	2.8371	272	1.06618	14	0	115859	290	8	4.28333	2	78	11	220	17	256	2.82959	272	1.06618	14	0	7	Building & Construction	0.666667	Civil Engineering	0.166667	Built Environment & Design	0.722222	594	514	30244
Mahboob, S.	King Saud University College of Science	sau	194	1998	2022	98048	561	11	5.63139	3	30	43	99	96	241	2.83694	542	1.03506	122	0.1262	101112	642	12	5.89924	3	30	43	103	96	264	2.87889	609	1.05419	125	8	7	Plant Biology & Botany	0.185567	Zoology	0.134021	Biology	0.381443	1568	1532	134814
Abu-Dief, Ahmed M.	Taibah University	sau	67	2011	2021	98366	886	20	9.75952	0	0	11	163	31	310	2.83577	444	1.9955	60	0.3062	74271	1277	25	10.9595	0	0	11	231	31	418	2.98836	492	2.59553	62	0	5	Inorganic & Nuclear Chemistry	0.313433	General Chemistry	0.149254	Chemistry	0.597015	353	493	72062
Ramli, Makbul A.M.	King Abdulaziz University	sau	90	2004	2021	98775	794	15	6.58333	1	0	37	414	67	653	2.83425	697	1.13917	50	0.0246	115338	814	15	6.58333	1	0	37	423	67	667	2.83114	704	1.15625	51	0	11	Energy	0.4	Electrical & Electronic Engineering	0.255556	Enabling & Strategic Technologies	0.4	2592	2128	229150
Rahmani, Arshad H.	Al Qassim University	sau	68	2012	2021	99235	381	11	5.5	2	15	26	226	47	317	2.83255	366	1.04098	59	0.2673	68292	520	13	6.95	2	21	26	291	47	428	3.01734	403	1.29032	63	22	8	Oncology & Carcinogenesis	0.19403	Medicinal & Biomolecular Chemistry	0.134328	Clinical Medicine	0.537313	2400	3532	271773
El-Aziz, Mohamed Abd	King Khalid University	sau	40	2000	2021	99242	199	10	6.66667	14	58	28	130	37	184	2.83254	170	1.17059	27	0.0787	110347	216	10	6.66667	14	59	28	141	37	199	2.84726	179	1.2067	30	0	9	Mechanical Engineering & Transports	0.325	Fluids & Plasmas	0.15	Physics & Astronomy	0.425	1081	915	109724
Oves, Mohammad	King Abdulaziz University	sau	85	2008	2021	99498	1259	17	6.80952	0	0	19	242	43	496	2.83166	1172	1.07423	69	0.0695	108907	1353	18	7.0119	0	0	19	248	43	515	2.85204	1243	1.0885	72	1	7	Nanoscience & Nanotechnology	0.119403	Chemical Physics	0.0746269	Chemistry	0.238806	2923	2739	89177
Salah, Numan	King Abdulaziz University	sau	129	2003	2021	100353	550	11	5.88377	3	12	59	224	64	231	2.82851	471	1.16773	95	0.1994	92467	687	13	5.70281	3	12	59	284	64	299	2.9107	527	1.30361	102	5	4	Applied Physics	0.341085	Nanoscience & Nanotechnology	0.193798	Physics & Astronomy	0.426357	1988	2115	269833
Taylan, Osman	King Abdulaziz University	sau	46	2006	2021	100632	332	11	5.57897	6	24	22	197	31	229	2.82743	330	1.00606	36	0.1003	102068	369	11	5.77897	6	30	22	217	31	253	2.87567	347	1.0634	39	1	5	Energy	0.295455	Operations Research	0.136364	Enabling & Strategic Technologies	0.363636	2248	2190	229150
Shamim, Atif	King Abdullah University of Science and Technology	sau	230	2004	2021	101100	892	15	9.3171	1	4	22	26	179	632	2.82567	779	1.14506	130	0.1448	101427	1043	16	9.9421	1	4	22	29	179	715	2.87773	856	1.21846	143	0	9	Networking & Telecommunications	0.748899	Nanoscience & Nanotechnology	0.0704846	Information & Communication Technologies	0.762115	853	856	183648
Lubineau, G.	King Abdullah University of Science and Technology	sau	208	2001	2021	101328	1195	17	9.05281	4	0	27	82	131	738	2.82485	1003	1.19143	138	0.1284	82647	1371	18	9.76948	4	1	27	92	131	859	2.95063	1064	1.28853	145	1	1	Materials	0.397059	Nanoscience & Nanotechnology	0.132353	Enabling & Strategic Technologies	0.563725	1596	1931	285331
Galadima, Ahmad	King Fahd University of Petroleum and Minerals	sau	36	2009	2021	101363	544	14	8.89286	0	0	23	385	30	504	2.82472	529	1.02836	33	0.0669	116090	583	14	8.75	0	0	23	412	30	534	2.82881	545	1.06972	33	3	1	Energy	0.361111	Polymers	0.166667	Enabling & Strategic Technologies	0.472222	2608	2212	229150
Hong, P. Y.	King Abdullah University of Science and Technology	sau	97	2005	2021	102173	696	14	7.96789	1	2	19	138	61	424	2.82186	639	1.0892	84	0.13	99511	800	15	8.94567	1	2	19	151	61	486	2.88455	691	1.15774	88	0	0	Microbiology	0.351064	Environmental Sciences	0.191489	Biomedical Research	0.382979	2166	2296	165244
Alkahtani, Badr Saad T.	King Saud University	sau	40	2014	2021	102535	319	7	5.08333	6	57	31	174	39	315	2.82059	257	1.24125	29	0.0392	101724	332	8	5.75	6	58	31	183	39	326	2.87676	265	1.25283	30	3	2	General Mathematics	0.2	Mechanical Engineering & Transports	0.175	Physics & Astronomy	0.375	592	588	59044
Sarhan, Ahmed A.D.	King Fahd University of Petroleum and Minerals	sau	158	2001	2021	102608	1093	18	8.77619	3	3	15	53	50	234	2.82032	893	1.22396	131	0.0412	115452	1140	18	9.14286	3	3	15	53	50	255	2.83078	918	1.24183	135	8	29	Industrial Engineering & Automation	0.371795	Materials	0.282051	Engineering	0.532051	1032	923	96361
Althubaiti, Alaa	King Saud bin Abdulaziz University for Health Sciences	sau	14	2011	2021	102661	372	3	2.72619	2	348	4	348	4	348	2.82014	372	1	9	0.0027	120619	373	3	2.72619	2	349	4	349	4	349	2.81529	373	1	9	0	0	General & Internal Medicine	0.285714	Cardiovascular System & Hematology	0.214286	Clinical Medicine	0.785714	1180	1077	224174
Da'na, Enshirah	King Faisal University	sau	14	2008	2021	103103	241	7	4.91667	1	104	9	182	11	211	2.81855	225	1.07111	14	0.0659	110011	258	8	4.91667	1	104	9	187	11	221	2.84846	234	1.10256	14	0	1	Chemical Engineering	0.5	Organic Chemistry	0.142857	Engineering	0.571429	811	731	66189
Khan, Yasir	University of Hafr Al-Batin	sau	148	2009	2021	103160	414	9	5.51667	9	31	58	183	86	216	2.81836	316	1.31013	102	0.172	79233	500	10	6.86667	9	46	58	220	86	256	2.96554	359	1.39276	110	5	0	Applied Mathematics	0.182432	Numerical & Computational Mathematics	0.175676	Mathematics & Statistics	0.439189	254	283	17766
Nenaah, Gomah E.	Najran University	sau	20	2010	2019	103393	165	8	7.03333	10	102	13	132	14	137	2.81751	145	1.13793	20	0	122784	165	8	7.03333	10	102	13	132	14	137	2.8089	145	1.13793	20	1	1	Entomology	0.3	Forestry	0.2	Biology	0.3	327	253	31052
Apalara, Tijani A.	University of Hafr Al-Batin	sau	25	2012	2021	103446	164	9	6.91667	12	90	17	116	21	147	2.81726	92	1.78261	23	0.1717	85901	198	9	8.91667	12	109	17	142	21	179	2.93697	104	1.90385	24	0	0	Applied Mathematics	0.4	General Mathematics	0.32	Mathematics & Statistics	0.8	280	285	17766
Abbas, Nasir	King Fahd University of Petroleum and Minerals	sau	45	2011	2021	104594	300	9	6.35	3	40	15	145	26	191	2.81336	154	1.94805	41	0.4059	63639	505	14	7.2	3	43	15	200	26	302	3.04177	197	2.56345	43	0	1	Operations Research	0.511111	Statistics & Probability	0.111111	Engineering	0.622222	333	541	26063
Ansari, Qamrul Hasan	King Fahd University of Petroleum and Minerals	sau	218	1990	2021	104700	555	10	6.78333	6	6	82	256	117	296	2.81299	340	1.63235	121	0.206	91013	699	11	7.28333	6	8	82	301	117	359	2.91636	389	1.79692	138	0	5	General Mathematics	0.326829	Operations Research	0.263415	Mathematics & Statistics	0.697561	537	604	59044
Al-Homoud, Mohammad S.	King Fahd University of Petroleum and Minerals	sau	20	1997	2021	105125	217	6	4.5	12	165	15	181	19	217	2.81142	187	1.16043	14	0.0313	107148	224	6	5.5	12	171	15	187	19	224	2.85799	188	1.19149	15	0	9	Building & Construction	0.8	Energy	0.2	Built Environment & Design	0.8	545	548	30244
Al-Muhsen, Saleh	King Saud University	sau	110	2003	2021	105471	1468	21	4.97779	4	4	17	92	31	193	2.8102	1270	1.15591	92	0.1894	111046	1811	24	4.77536	4	4	17	96	31	199	2.84491	1458	1.24211	94	0	4	Immunology	0.309091	Allergy	0.136364	Clinical Medicine	0.818182	2359	2299	127911
El-Shishtawy, Reda M.	King Abdulaziz University	sau	122	1993	2021	105631	596	12	6.86468	2	5	43	166	70	326	2.80957	495	1.20404	93	0.3021	61569	854	15	8.84246	2	10	43	234	70	439	3.05276	599	1.42571	106	0	2	Polymers	0.237705	Organic Chemistry	0.180328	Chemistry	0.622951	602	1033	100162
Al-Deyab, Salem S.	King Saud University College of Science	sau	482	2006	2019	105787	3373	25	11.8716	0	0	4	7	109	553	2.80896	2952	1.14262	374	0.1371	105449	3909	27	12.5803	0	0	4	8	109	641	2.86398	3210	1.21776	388	33	14	Energy	0.186722	Polymers	0.136929	Chemistry	0.385892	2344	2334	229150
Yahia, I. S.	King Khalid University	sau	347	2006	2021	106296	1316	13	8.08016	2	0	52	196	160	538	2.8073	1043	1.26174	268	0.3974	56469	2184	19	11.8603	2	0	52	284	160	866	3.08176	1334	1.63718	300	8	10	Applied Physics	0.389049	Materials	0.144092	Physics & Astronomy	0.567723	1182	2235	269833
Aljundi, Isam H.	King Fahd University of Petroleum and Minerals	sau	30	1998	2021	106606	212	7	5.83333	5	109	10	130	21	187	2.8062	209	1.01435	25	0.023	124831	217	7	5.83333	5	110	10	131	21	189	2.80272	212	1.02358	25	0	2	Chemical Engineering	0.433333	Energy	0.166667	Engineering	0.5	945	769	66189
Ansari, K. R.	King Fahd University of Petroleum and Minerals	sau	55	2011	2021	106978	887	18	7.10238	0	0	20	309	21	316	2.80482	588	1.5085	50	0.3032	81482	1273	22	8.13571	0	0	20	422	21	438	2.95575	670	1.9	52	1	7	Polymers	0.185185	Energy	0.185185	Chemistry	0.388889	804	1048	100162
Alhussein, Musaed	King Saud University	sau	48	2013	2021	107974	362	11	6.19167	3	25	16	133	22	177	2.80155	340	1.06471	41	0.2181	102992	463	12	6.69167	3	25	16	153	22	201	2.87248	424	1.09198	43	0	30	Networking & Telecommunications	0.468085	Electrical & Electronic Engineering	0.148936	Information & Communication Technologies	0.659574	870	913	183648
Al-Hoorie, Ali H.	Royal Commission for Jubail and Yanbu	sau	26	2014	2021	108299	233	8	5.66667	7	85	9	98	18	231	2.80046	188	1.23936	16	0.2181	81335	298	9	7.16667	7	107	9	127	18	296	2.95636	200	1.49	20	0	4	Languages & Linguistics	0.48	Education	0.16	Communication & Textual Studies	0.84	204	292	14934
Berumen, Michael L.	King Abdullah University of Science and Technology	sau	243	2004	2021	108638	1586	16	7.97486	1	1	13	56	124	447	2.79924	1257	1.26173	189	0.2875	73420	2226	19	9.09239	1	2	13	80	124	659	2.99215	1532	1.453	207	0	2	Marine Biology & Hydrobiology	0.355649	Evolutionary Biology	0.213389	Biology	0.820084	530	763	42163
Alajlan, Naif	King Saud University	sau	132	2004	2021	108858	1116	15	7.48333	7	3	22	85	74	247	2.79844	1002	1.11377	98	0.0852	113034	1220	16	7.9	7	3	22	88	74	288	2.83847	1051	1.1608	106	1	20	Artificial Intelligence & Image Processing	0.426357	Geological & Geomatics Engineering	0.248062	Information & Communication Technologies	0.503876	2495	2439	253359
Almas, Khalid	Imam Abdulrahman Bin Faisal university	sau	114	1991	2021	108885	484	11	6.4131	5	19	33	72	80	304	2.79835	464	1.0431	89	0.051	120608	510	11	6.8631	5	19	33	72	80	327	2.81531	489	1.04294	89	0	14	Dentistry	0.736842	General & Internal Medicine	0.105263	Clinical Medicine	0.929825	530	492	71699
Alzohairy, Mohammad A.	Al Qassim University	sau	47	2011	2021	109072	445	10	4.9754	4	79	4	79	12	137	2.79767	431	1.03248	39	0.1524	106817	525	12	5.33565	4	79	4	79	12	145	2.85912	479	1.09603	42	10	7	Microbiology	0.148936	General & Internal Medicine	0.106383	Clinical Medicine	0.382979	2330	2438	165244
Rajendran, Peramaiyan	King Faisal University	sau	61	2003	2021	109646	892	15	5.53743	0	0	21	479	23	494	2.7957	784	1.13776	54	0.1272	110922	1022	16	5.99971	0	0	21	525	23	540	2.84527	831	1.22984	54	2	6	Biochemistry & Molecular Biology	0.229508	Oncology & Carcinogenesis	0.213115	Clinical Medicine	0.491803	2407	2423	189264
Alsagri, Ali Sulaiman	Al Qassim University	sau	40	2018	2021	109747	345	12	6.65238	3	19	13	130	22	166	2.79542	250	1.38	38	0.2887	83833	485	14	7.99524	3	20	13	164	22	238	2.94571	344	1.40988	40	0	1	Energy	0.4	Mechanical Engineering & Transports	0.225	Enabling & Strategic Technologies	0.425	1804	2446	229150
Ashraf, Ghulam	King Abdulaziz University	sau	217	2007	2021	109797	1383	19	7.403	2	0	22	75	102	651	2.79526	1268	1.09069	171	0.3214	79691	2038	25	8.67016	2	0	22	81	102	1094	2.96363	1460	1.39589	184	1	7	Neurology & Neurosurgery	0.216981	Medicinal & Biomolecular Chemistry	0.15566	Clinical Medicine	0.523585	4106	5566	278898
Alwarthan, Abdulrahman	King Saud University College of Science	sau	155	1986	2021	109868	1650	21	8.20289	6	3	25	8	82	657	2.79504	1321	1.24905	121	0.1028	112959	1839	23	8.97233	6	3	25	8	82	701	2.83872	1390	1.32302	124	1	13	Analytical Chemistry	0.363636	General Chemistry	0.136364	Chemistry	0.701299	810	785	102767
Khan, M. Nasir	University of Tabuk	sau	41	2006	2021	109909	383	11	4.90556	1	13	20	251	27	283	2.79488	352	1.08807	35	0.171	102996	462	13	4.95	1	14	20	293	27	328	2.87247	376	1.22872	35	1	3	Plant Biology & Botany	0.566667	Agronomy & Agriculture	0.1	Biology	0.666667	1607	1722	134814
Alothman, O. Y.	King Saud University	sau	97	2004	2021	109946	1006	17	7.20873	2	9	9	23	39	293	2.79475	855	1.17661	76	0.1298	112479	1156	18	7.69444	2	9	9	24	39	340	2.84029	935	1.23636	78	9	7	Polymers	0.26087	Materials	0.173913	Chemistry	0.391304	1122	1077	100162
Qamar, Muhammad Tariq	King Fahd University of Petroleum and Minerals	sau	86	2004	2021	110037	572	13	5.91667	2	2	39	292	61	421	2.79442	547	1.0457	75	0.1254	115117	654	14	6.00238	2	2	39	310	61	477	2.83181	577	1.13345	76	1	1	Physical Chemistry	0.162791	Nanoscience & Nanotechnology	0.151163	Enabling & Strategic Technologies	0.348837	568	559	36069
Hosny, Khaled M.	King Abdulaziz University	sau	58	2009	2021	111582	273	8	6.7	6	38	28	127	41	219	2.78907	239	1.14226	54	0.2133	95001	347	10	6.99091	6	41	28	162	41	266	2.90096	274	1.26642	54	5	2	Pharmacology & Pharmacy	0.793103	Nanoscience & Nanotechnology	0.0862069	Clinical Medicine	0.87931	645	780	131063
Abusorrah, Abdullah M.	King Abdulaziz University	sau	79	2003	2021	112191	1065	18	6.83333	3	3	7	23	40	729	2.78707	854	1.24707	62	0.1213	104103	1212	20	7.86667	3	3	7	27	40	843	2.8686	933	1.29904	65	2	6	Energy	0.405063	Electrical & Electronic Engineering	0.35443	Enabling & Strategic Technologies	0.43038	2307	2521	229150
Abudabos, Alaeldein M.	King Saud University	sau	91	1998	2021	112309	368	10	4.96508	11	18	48	197	71	292	2.78664	306	1.20261	67	0.1912	104528	455	11	5.32619	11	18	48	237	71	364	2.86718	351	1.2963	68	18	1	Dairy & Animal Science	0.604396	Plant Biology & Botany	0.175824	Agriculture, Fisheries & Forestry	0.615385	282	292	58065
Stenchikov, Georgiy	King Abdullah University of Science and Technology	sau	142	1974	2021	112741	906	17	7.36345	5	3	14	60	63	295	2.7853	699	1.29614	99	0.194	96057	1124	18	8.75479	5	4	14	69	63	356	2.89698	787	1.42821	101	0	4	Meteorology & Atmospheric Sciences	0.714286	Biomedical Engineering	0.0571429	Earth & Environmental Sciences	0.792857	1969	2080	63897
AL-AQEELI, Nasser	King Saud University	sau	117	2003	2021	112835	651	12	5.87183	6	11	18	57	71	460	2.78498	601	1.08319	90	0.2138	110058	828	12	6.96071	6	11	18	57	71	541	2.84833	658	1.25836	97	1	6	Materials	0.418803	Applied Physics	0.0854701	Enabling & Strategic Technologies	0.598291	2168	2169	285331
Daffonchio, Daniele	King Abdullah University of Science and Technology	sau	248	1990	2021	112926	1761	20	7.78979	1	0	18	33	98	839	2.7847	1432	1.22975	200	0.1052	114733	1968	21	8.39263	1	0	18	39	98	906	2.83309	1528	1.28796	203	0	2	Microbiology	0.479167	Biotechnology	0.0875	Biomedical Research	0.6	2495	2527	165244
Alghadir, Ahmad H.	King Saud University College of Applied Medical Sciences	sau	158	2011	2021	113099	705	12	7.93016	0	0	68	371	100	486	2.78407	660	1.06818	126	0.1275	115207	808	12	8.73968	0	0	68	421	100	553	2.83155	707	1.14286	133	32	12	Rehabilitation	0.265823	Neurology & Neurosurgery	0.126582	Clinical Medicine	0.563291	259	244	24318
Chen, Sheng	King Abdulaziz University	sau	73	1988	2020	113220	455	8	5.41667	4	6	50	415	60	433	2.78369	394	1.15482	37	0.0087	128714	459	8	5.41667	4	7	50	418	60	436	2.79127	395	1.16203	38	0	17	Networking & Telecommunications	0.328767	Industrial Engineering & Automation	0.30137	Information & Communication Technologies	0.465753	1129	969	183648
Abdelwahab, Siddig I.	Jazan University	sau	104	2008	2021	113281	580	12	5.87612	2	10	25	140	45	218	2.78349	513	1.1306	95	0.0445	126140	607	13	5.83445	2	10	25	144	45	226	2.79888	528	1.14962	96	6	8	Medicinal & Biomolecular Chemistry	0.211538	Complementary & Alternative Medicine	0.144231	Clinical Medicine	0.365385	445	374	88725
Wageh, S.	King Abdulaziz University	sau	86	2003	2021	113462	2441	18	4.82897	3	5	34	56	42	180	2.78288	2073	1.17752	60	0.0622	103917	2603	20	4.82897	3	7	34	68	42	227	2.86927	2176	1.19623	65	8	0	Applied Physics	0.418605	Materials	0.139535	Physics & Astronomy	0.5	2235	2400	269833
Parvez, Mohammad K.	King Saud University	sau	71	2001	2021	113656	290	10	4.63889	12	45	32	168	38	176	2.78225	267	1.08614	52	0.1131	117222	327	10	5.14286	12	46	32	180	38	198	2.82531	290	1.12759	57	2	2	Pharmacology & Pharmacy	0.225352	Medicinal & Biomolecular Chemistry	0.140845	Clinical Medicine	0.408451	836	796	131063
El-Shahawi, Mohammad S.	King Abdulaziz University	sau	193	1981	2021	114233	730	12	5.2961	7	4	67	197	136	373	2.7805	678	1.0767	123	0.113	114234	823	13	5.68896	7	4	67	216	136	430	2.83466	719	1.14465	132	2	5	Analytical Chemistry	0.510417	Inorganic & Nuclear Chemistry	0.0989583	Chemistry	0.729167	824	814	102767
Baabdullah, Abdullah M.	King Abdulaziz University	sau	30	2013	2021	114903	475	11	4.99286	2	27	11	130	14	165	2.77829	419	1.13365	26	0.1204	113762	540	12	5.19286	2	29	11	147	14	187	2.8362	460	1.17391	27	0	20	Information Systems	0.433333	Marketing	0.2	Information & Communication Technologies	0.6	332	376	17971
Gabal, M. A.	King Abdulaziz University	sau	57	2009	2021	115102	285	9	6.91667	5	11	48	245	50	257	2.77761	246	1.15854	53	0.1972	110715	355	10	6.8369	5	13	48	281	50	293	2.84599	279	1.2724	54	1	2	Materials	0.333333	Applied Physics	0.298246	Enabling & Strategic Technologies	0.385965	2181	2220	285331
Goosen, Mattheus	Alfaisal University	sau	162	1979	2021	115589	711	11	5.97702	13	5	36	135	116	398	2.77599	654	1.08716	84	0.0533	128097	751	12	5.89369	13	5	36	137	116	424	2.79312	671	1.11923	87	2	6	Chemical Engineering	0.201389	Biotechnology	0.1875	Engineering	0.326389	973	853	66189
Maslehuddin, Mohammed	King Fahd University of Petroleum and Minerals	sau	180	1986	2021	115623	895	15	8.93333	2	0	25	141	77	439	2.77588	771	1.16083	132	0.1147	116657	1011	16	9.93333	2	0	25	146	77	494	2.82714	808	1.25124	135	2	19	Building & Construction	0.608939	Materials	0.0782123	Built Environment & Design	0.614525	602	608	30244
Awad, Mohamed A.	King Abdulaziz University	sau	47	2000	2021	115955	252	9	6.65833	7	27	28	146	39	201	2.77477	211	1.19431	43	0.0418	134358	263	9	6.65833	7	27	28	151	39	207	2.77562	218	1.20642	43	6	1	Horticulture	0.595745	Plant Biology & Botany	0.276596	Agriculture, Fisheries & Forestry	0.702128	27	23	5160
Hashem, Anwar M.	King Abdulaziz University	sau	58	2009	2021	116177	757	13	4.17431	2	9	20	144	34	307	2.77412	687	1.10189	51	0.0768	119051	820	14	4.49931	2	9	20	157	34	339	2.81993	724	1.1326	52	0	3	Virology	0.258621	Microbiology	0.206897	Biomedical Research	0.62069	757	737	64670
Al-Babili, Salim	King Abdullah University of Science and Technology	sau	109	1994	2021	117380	1154	18	6.51175	0	0	7	131	56	509	2.77047	753	1.53254	100	0.1953	101975	1434	20	7.87134	0	0	7	144	56	668	2.87595	815	1.75951	103	0	1	Plant Biology & Botany	0.481481	Biochemistry & Molecular Biology	0.194444	Biology	0.518519	1584	1831	134814
Ouda, Omar K.M.	Ministry of Environment	sau	33	2013	2020	117497	415	10	5.23734	4	27	15	153	18	159	2.77008	337	1.23145	29	0.0568	128360	440	11	5.23734	4	27	15	159	18	165	2.79238	348	1.26437	29	0	4	Energy	0.419355	Environmental Engineering	0.16129	Enabling & Strategic Technologies	0.516129	2941	2650	229150
Alhalabi, Wadee	King Abdulaziz University	sau	59	2006	2021	117532	376	11	4.02857	2	64	18	67	35	236	2.76995	361	1.04155	31	0.0762	131034	407	11	4.3119	2	64	18	67	35	241	2.78471	384	1.0599	36	4	10	Artificial Intelligence & Image Processing	0.305085	Education	0.118644	Information & Communication Technologies	0.457627	2896	2663	253359
Faisal, M.	Najran University	sau	81	2005	2021	117576	725	15	7.44325	0	0	27	303	33	356	2.76981	636	1.13994	77	0.2448	95294	960	18	8.475	0	0	27	397	33	468	2.8999	711	1.35021	77	6	4	Materials	0.17284	Applied Physics	0.148148	Enabling & Strategic Technologies	0.382716	1853	2279	285331
Saleem, S.	King Khalid University	sau	78	2013	2021	117917	837	16	8.55238	0	0	14	140	45	421	2.76873	607	1.37891	75	0.2858	91488	1172	19	9.83571	0	0	14	197	45	579	2.91463	752	1.55851	75	0	3	Mechanical Engineering & Transports	0.230769	Applied Physics	0.128205	Physics & Astronomy	0.358974	906	1084	109724
Alyemeni, Mohammed Nasser	King Saud University	sau	136	1997	2021	118506	1950	25	8.96228	2	0	18	73	29	115	2.7669	1352	1.44231	112	0.1236	124638	2225	26	9.35874	2	0	18	79	29	129	2.80327	1455	1.52921	117	0	10	Plant Biology & Botany	0.56391	Environmental Sciences	0.0977444	Biology	0.593985	1944	1848	134814
Al-Sehemi, Abdullah G.	King Khalid University	sau	322	2000	2021	118543	1180	13	7.64816	2	1	58	138	119	285	2.76678	995	1.18593	242	0.3171	84528	1728	17	9.29066	2	1	58	176	119	411	2.94277	1211	1.42692	277	4	0	Chemical Physics	0.17134	Applied Physics	0.149533	Physics & Astronomy	0.383178	1336	1712	92738
Nehdi, Imededdine Arbi	King Saud University	sau	109	2003	2021	118698	547	11	6.29405	3	13	20	115	33	182	2.76636	481	1.13721	88	0.1811	108738	668	12	7.0119	3	15	20	129	33	210	2.85257	543	1.2302	94	0	2	Food Science	0.339623	Biotechnology	0.169811	Agriculture, Fisheries & Forestry	0.358491	844	927	58351
Abdel-Aziz, Alaa A.M.	King Saud University College of Pharmacy	sau	126	2000	2021	119255	493	11	5.95437	2	10	35	137	55	248	2.76462	391	1.26087	85	0.441	54787	882	16	8.86753	2	13	35	238	55	421	3.09164	442	1.99548	92	1	4	Medicinal & Biomolecular Chemistry	0.460317	Inorganic & Nuclear Chemistry	0.301587	Chemistry	0.960317	163	402	88725
Ghanem, Bader S.	Taibah University	sau	53	1989	2019	119560	989	16	5.6421	1	1	13	241	15	241	2.76377	457	2.16411	41	0.124	121635	1129	18	5.80877	1	1	13	263	15	263	2.81226	480	2.35208	43	0	4	Polymers	0.269231	Organic Chemistry	0.211538	Chemistry	0.519231	1214	1160	100162
Yilmaz, Mustafa Tahsin	King Abdulaziz University	sau	108	2005	2021	119797	608	13	7.51825	2	3	24	120	55	284	2.76297	541	1.12384	94	0.1567	116821	721	15	7.80159	2	3	24	127	55	341	2.82662	592	1.21791	97	0	1	Food Science	0.616822	Dairy & Animal Science	0.121495	Agriculture, Fisheries & Forestry	0.775701	912	937	58351
Abu-Zied, Bahaa M.	King Abdulaziz University	sau	68	1994	2021	120596	282	9	5.28333	8	22	44	215	50	224	2.76047	238	1.18487	58	0.3088	80122	408	11	6.98333	8	29	44	285	50	297	2.96176	290	1.4069	60	2	0	Physical Chemistry	0.279412	Materials	0.25	Enabling & Strategic Technologies	0.426471	388	615	36069
Hakeem, Khalid Rehman	King Abdulaziz University	sau	199	2011	2021	120625	827	13	5.92322	4	4	55	101	116	341	2.7604	815	1.01472	134	0.1578	114788	982	14	6.97434	4	4	55	110	116	375	2.83292	926	1.06048	138	0	9	Plant Biology & Botany	0.252174	Environmental Sciences	0.182609	Biology	0.321739	1781	1894	134814
Lorz, Alexander	King Abdullah University of Science and Technology	sau	32	2010	2019	121015	304	10	4.65952	2	67	11	99	13	143	2.7592	164	1.85366	22	0.1556	113548	360	11	5.24286	2	67	11	117	13	164	2.83679	180	2	22	0	1	Applied Mathematics	0.3125	General Mathematics	0.21875	Mathematics & Statistics	0.59375	365	330	17766
Sun, Shuyu	King Abdullah University of Science and Technology	sau	326	1996	2021	121079	819	12	7.85	2	2	45	71	201	525	2.75901	629	1.30207	191	0.42	37024	1412	16	11.975	2	17	45	112	201	890	3.22261	758	1.8628	237	0	1	Energy	0.18612	Applied Mathematics	0.14511	Mathematics & Statistics	0.302839	788	2743	229150
Shahzad, Naseer	King Abdulaziz University	sau	312	1992	2021	121197	643	11	6.66667	21	4	63	85	275	554	2.75862	458	1.40393	158	0.1311	110555	740	12	8	21	4	63	100	275	637	2.84656	500	1.48	170	5	4	Applied Mathematics	0.459807	General Mathematics	0.318328	Mathematics & Statistics	0.942122	353	331	17766
Al-Dosari, Mohammed S.	King Saud University	sau	90	2005	2021	121859	494	11	4.94698	4	19	23	138	34	176	2.75665	473	1.0444	71	0.0749	137736	534	11	5.13984	4	19	23	140	34	180	2.76656	504	1.05952	76	4	3	Pharmacology & Pharmacy	0.244444	Genetics & Heredity	0.155556	Clinical Medicine	0.433333	1002	857	131063
Jleli, Mohamed	King Saud University	sau	155	2005	2021	122575	583	13	7.78333	6	0	120	365	125	375	2.75452	473	1.23256	89	0.0989	131394	647	13	8.11667	6	0	120	406	125	421	2.78377	513	1.26121	95	6	5	General Mathematics	0.52	Applied Mathematics	0.32	Mathematics & Statistics	0.946667	814	724	59044
Gehring, Christoph	King Abdullah University of Science and Technology	sau	123	1987	2020	122789	748	12	7.20567	3	9	13	45	69	271	2.75395	548	1.36496	100	0.1031	123460	834	13	7.81563	3	9	13	49	69	307	2.80686	575	1.45043	105	0	0	Plant Biology & Botany	0.47541	Biochemistry & Molecular Biology	0.221311	Biology	0.540984	1920	1927	134814
Hassan Al-Ahdal, Arif Ahmed Mohammed	Al Qassim University	sau	24	2014	2021	122973	150	8	6.5	7	80	14	105	22	149	2.75336	72	2.08333	20	0.1071	116163	168	9	7	7	90	14	121	22	167	2.8286	83	2.0241	21	6	1	Languages & Linguistics	0.708333	Immunology	0.125	Communication & Textual Studies	0.75	294	327	14934
Abdelrazek, Elmetwally M.	Taibah University	sau	62	1994	2021	123361	422	11	5.86667	3	10	23	177	34	199	2.75236	347	1.21614	46	0.1774	97588	513	13	6.81667	3	14	23	212	34	240	2.89127	369	1.39024	48	7	6	General Physics	0.225806	Polymers	0.193548	Physics & Astronomy	0.451613	563	699	71123
El‐say, Khalid M.	King Abdulaziz University	sau	49	2010	2021	123373	463	8	4.65	3	22	16	196	29	242	2.75232	437	1.0595	42	0.1627	100198	553	10	5.93333	3	22	16	222	29	292	2.88216	467	1.18415	45	2	4	Pharmacology & Pharmacy	0.708333	Nanoscience & Nanotechnology	0.145833	Clinical Medicine	0.8125	697	873	131063
Shatanawi, Wasfi	Prince Sultan University	sau	136	2007	2021	123812	292	8	6.23333	15	25	61	137	99	235	2.75099	188	1.55319	76	0.5725	38607	683	12	8.96667	15	61	61	304	99	518	3.20888	268	2.54851	108	9	8	General Mathematics	0.338235	Applied Mathematics	0.323529	Mathematics & Statistics	0.786765	205	733	59044
El-Ansary, Afaf	King Saud University	sau	91	1979	2021	124013	312	10	5.95	3	12	46	182	73	249	2.75036	251	1.24303	59	0.0574	139774	331	10	5.95	3	12	46	197	73	268	2.76101	257	1.28794	60	9	3	Biochemistry & Molecular Biology	0.175824	Neurology & Neurosurgery	0.131868	Biomedical Research	0.450549	2999	2730	189264
Taha, Muhammad	Imam Abdulrahman Bin Faisal university	sau	230	2008	2021	124554	993	12	6.88598	0	0	77	345	83	360	2.74877	597	1.66332	187	0.3259	87492	1473	16	7.98666	0	0	77	496	83	519	2.93039	680	2.16618	199	2	7	Organic Chemistry	0.465217	Medicinal & Biomolecular Chemistry	0.291304	Chemistry	0.978261	1263	1847	144918
De, Sudipta	King Abdullah University of Science and Technology	sau	39	2011	2021	124634	791	14	6.21111	0	0	14	375	14	375	2.74852	741	1.06748	37	0.0412	142947	825	14	6.41111	0	0	14	380	14	380	2.75245	769	1.07282	37	0	0	Organic Chemistry	0.461538	Physical Chemistry	0.153846	Chemistry	0.717949	2140	1849	144918
Al-Naffouri, Tareq Y.	King Abdullah University of Science and Technology	sau	297	1998	2021	125736	777	14	7.6	6	3	42	73	154	255	2.74531	654	1.18807	147	0.1847	108391	953	16	8.38333	6	4	42	79	154	325	2.85381	728	1.30907	174	1	4	Networking & Telecommunications	0.821918	Acoustics	0.0856164	Information & Communication Technologies	0.859589	926	1082	183648
Saleem, Muhammad	Jubail University College	sau	95	2000	2021	125745	682	13	4.99051	4	5	24	111	45	384	2.74529	637	1.07064	75	0.1026	122122	760	14	5.804	4	5	24	125	45	415	2.81082	672	1.13095	76	1	4	Inorganic & Nuclear Chemistry	0.212766	Energy	0.138298	Chemistry	0.457447	650	649	72062
Beynen, A. C.	King Saud University	sau	620	1978	2017	125755	717	11	5.97226	25	6	143	50	547	663	2.74526	643	1.11509	205	0.0069	148742	722	11	5.97226	25	6	143	50	547	666	2.73758	645	1.11938	205	31	6	Dairy & Animal Science	0.28201	Nutrition & Dietetics	0.262561	Agriculture, Fisheries & Forestry	0.447326	417	326	58065
Razzak, S. A.	King Fahd University of Petroleum and Minerals	sau	82	2005	2021	125988	740	9	4.89167	7	12	31	182	41	202	2.74456	690	1.07246	61	0.1685	86422	890	11	6.70833	7	17	31	221	41	267	2.93483	728	1.22253	65	0	2	Chemical Engineering	0.518987	Energy	0.151899	Engineering	0.544304	614	937	66189
Bajic, Vladimir B.	King Abdullah University of Science and Technology	sau	251	1981	2021	126199	1888	17	7.77403	10	2	33	16	140	427	2.74396	1736	1.08756	169	0.114	129023	2131	19	7.90611	10	2	33	17	140	500	2.79034	1865	1.14263	174	0	2	Bioinformatics	0.220884	Developmental Biology	0.208835	Biomedical Research	0.401606	351	350	19302
Rehan, Mohammad	King Abdulaziz University	sau	64	2011	2021	126833	1329	21	6.8345	0	0	9	98	18	274	2.74214	1069	1.24322	59	0.0641	139227	1420	22	6.94561	0	0	9	104	18	292	2.76252	1109	1.28043	59	0	8	Energy	0.380952	Environmental Sciences	0.15873	Enabling & Strategic Technologies	0.587302	3212	2897	229150
Mothana, Ramzi A.	King Saud University	sau	92	2000	2021	127164	408	11	5.6965	2	8	26	196	32	220	2.74108	379	1.07652	72	0.0831	140258	445	11	5.90483	2	8	26	210	32	234	2.75976	410	1.08537	75	4	10	Pharmacology & Pharmacy	0.163043	Complementary & Alternative Medicine	0.130435	Clinical Medicine	0.358696	1023	911	131063
Faragallah, Osama S.	Taif University	sau	92	2006	2021	127569	338	9	5.06071	13	47	24	86	57	186	2.73988	295	1.14576	68	0.2387	99044	444	11	5.91627	13	51	24	116	57	240	2.88614	338	1.31361	72	3	13	Networking & Telecommunications	0.298851	Artificial Intelligence & Image Processing	0.218391	Information & Communication Technologies	0.643678	828	1104	183648
Almaiah, Mohammed Amin	King Faisal University	sau	33	2014	2021	127923	252	9	6	2	14	19	224	22	226	2.73885	169	1.49112	29	0.4167	67710	432	12	7.22619	2	26	19	359	22	364	3.02033	201	2.14925	31	3	45	Artificial Intelligence & Image Processing	0.363636	Networking & Telecommunications	0.272727	Information & Communication Technologies	0.666667	1482	2888	253359
Kalam, Mohd Abul	King Saud University College of Pharmacy	sau	33	2008	2021	128509	258	10	4.98849	2	45	14	125	16	137	2.73725	244	1.05738	29	0.1457	118374	302	11	5.39127	2	48	14	155	16	167	2.82188	276	1.0942	29	0	0	Pharmacology & Pharmacy	0.424242	Oncology & Carcinogenesis	0.121212	Clinical Medicine	0.575758	849	922	131063
Habib, Mohamed A.	King Fahd University of Petroleum and Minerals	sau	289	1975	2021	128613	942	13	7.9171	8	0	93	163	175	433	2.73696	859	1.09662	166	0.2291	106426	1222	15	8.87736	8	0	93	211	175	621	2.86039	906	1.34879	184	4	5	Energy	0.472222	Mechanical Engineering & Transports	0.211806	Enabling & Strategic Technologies	0.565972	2369	2944	229150
Babiker, Elfadil E.	King Saud University	sau	184	1992	2021	128757	622	12	6.42107	2	11	20	47	101	275	2.73659	566	1.09894	142	0.0799	131763	676	13	6.88892	2	11	20	51	101	305	2.78274	594	1.13805	142	18	3	Food Science	0.565217	Nutrition & Dietetics	0.201087	Agriculture, Fisheries & Forestry	0.619565	1038	1037	58351
Al-Attar, Atef M.	King Abdulaziz University	sau	30	2007	2021	128784	171	7	6.5	12	60	24	136	27	152	2.7365	150	1.14	27	0	152475	171	7	6.5	12	60	24	136	27	152	2.72818	150	1.14	27	7	2	Plant Biology & Botany	0.517241	Biotechnology	0.103448	Biology	0.517241	2415	2041	134814
El-Dessouky, Hisham T.	Al-Imam Muhammad Ibn Saud Islamic University	sau	74	1978	2016	129047	305	10	6.53333	8	9	39	190	57	222	2.73566	262	1.16412	45	0	152984	305	10	6.53333	8	9	39	190	57	222	2.72697	262	1.16412	45	2	6	Chemical Engineering	0.60274	Mechanical Engineering & Transports	0.164384	Engineering	0.780822	1217	971	66189
Mohamed, Gamal A.	King Abdulaziz University	sau	133	2006	2021	129059	567	11	6.94643	3	6	21	97	50	259	2.73562	461	1.22993	105	0.2048	98886	713	13	7.8131	3	10	21	121	50	305	2.88668	489	1.45808	114	4	3	Medicinal & Biomolecular Chemistry	0.560606	Organic Chemistry	0.113636	Chemistry	0.69697	338	452	88725
Tatar, Nasser eddine	King Fahd University of Petroleum and Minerals	sau	140	1995	2021	130270	318	8	5.83333	43	43	48	52	131	310	2.73219	197	1.61421	71	0.2656	89017	433	9	6.83333	43	71	48	82	131	407	2.92427	227	1.90749	92	3	1	General Mathematics	0.410072	Applied Mathematics	0.352518	Mathematics & Statistics	0.899281	525	771	59044
El-Adawy, Tarek A.	Buraydah Colleges	sau	25	1987	2006	130272	209	7	5	5	58	18	155	21	203	2.73219	193	1.0829	19	0	154021	209	7	5	5	58	18	155	21	203	2.72446	193	1.0829	19	0	1	Food Science	0.88	Nutrition & Dietetics	0.12	Agriculture, Fisheries & Forestry	0.88	1259	1049	58351
Abutalib, M. M.	University of Jeddah	sau	54	2010	2021	131435	212	9	6	7	35	17	129	30	156	2.72868	171	1.23977	37	0.3117	98871	308	11	6.61071	7	43	17	172	30	211	2.88673	227	1.35683	40	1	1	Applied Physics	0.37037	General Physics	0.148148	Physics & Astronomy	0.759259	2127	2785	269833
Al-Shayea, Naser A.	King Fahd University of Petroleum and Minerals	sau	29	1987	2020	131662	175	7	5	7	93	14	125	22	169	2.72802	161	1.08696	17	0.0113	155354	177	7	5	7	93	14	125	22	169	2.7213	163	1.08589	17	0	0	Geological & Geomatics Engineering	0.448276	Mechanical Engineering & Transports	0.172414	Engineering	0.689655	1255	1011	52403
Nair, Anroop	King Faisal University	sau	148	2003	2021	131898	629	12	6.10635	1	2	38	184	68	326	2.72735	565	1.11327	110	0.3608	79139	984	16	7.84969	1	3	38	271	68	461	2.966	644	1.52795	125	7	8	Pharmacology & Pharmacy	0.547945	Microbiology	0.0616438	Clinical Medicine	0.630137	516	959	131063
Al-Hameed, Fahad	King Abdulaziz Medical City - Jeddah	sau	43	2002	2021	132033	1492	14	2.93415	3	28	14	84	18	89	2.72698	1303	1.14505	36	0.0569	149472	1582	15	2.76316	3	28	14	88	18	93	2.73567	1355	1.16753	39	0	8	General & Internal Medicine	0.348837	Respiratory System	0.232558	Clinical Medicine	0.883721	1471	1368	224174
Mani, Veerappan	King Abdullah University of Science and Technology	sau	88	2012	2021	132709	725	15	6.88571	0	0	24	243	31	330	2.72502	581	1.24785	84	0.189	127639	894	16	7.3381	0	0	24	287	31	404	2.79447	616	1.4513	84	1	0	Energy	0.375	Analytical Chemistry	0.340909	Chemistry	0.465909	2917	3050	229150
Wahab, Rizwan	King Saud University College of Science	sau	118	2007	2021	133386	744	13	5.89769	0	0	62	382	69	393	2.72319	667	1.11544	94	0.1308	124074	856	14	6.94928	0	0	62	446	69	458	2.80491	710	1.20563	97	9	3	Applied Physics	0.283186	Nanoscience & Nanotechnology	0.115044	Physics & Astronomy	0.345133	2691	2842	269833
Fazal, M. A.	University of Jeddah	sau	48	2010	2021	134197	593	15	7.08571	0	0	16	273	23	316	2.72098	396	1.49747	43	0.0295	157788	611	15	7.08571	0	0	16	275	23	318	2.71552	414	1.47585	43	0	14	Energy	0.416667	Materials	0.145833	Enabling & Strategic Technologies	0.604167	3683	3075	229150
Morán, Xosé Anxelu G.	King Abdullah University of Science and Technology	sau	105	1994	2021	134217	521	10	6.39393	1	6	27	140	52	245	2.72094	415	1.25542	89	0.2482	96183	693	12	7.97607	1	8	27	175	52	339	2.89653	462	1.5	96	0	0	Marine Biology & Hydrobiology	0.461538	Microbiology	0.278846	Biology	0.548077	718	960	42163
Yamani, Z. H.	King Fahd University of Petroleum and Minerals	sau	199	1994	2021	134390	1185	15	7.88773	3	7	9	13	68	263	2.72042	1133	1.0459	148	0.1839	115822	1452	17	8.89045	3	7	9	16	68	373	2.82967	1263	1.14964	158	3	1	Applied Physics	0.171717	Energy	0.121212	Enabling & Strategic Technologies	0.368687	2501	2866	269833
Aly, K. A.	University of Jeddah	sau	118	2006	2021	134482	342	9	5.04167	7	23	40	134	67	207	2.72018	277	1.23466	81	0.43	59809	600	12	7.43452	7	46	40	218	67	354	3.06233	353	1.69972	100	1	2	Applied Physics	0.355932	Materials	0.29661	Physics & Astronomy	0.483051	1262	2869	269833
Youssef, Diaa T.A.	King Abdulaziz University	sau	115	1993	2021	134584	421	9	5.88452	5	14	33	129	59	208	2.71987	299	1.40803	98	0.1337	141559	486	10	5.99527	5	14	33	131	59	224	2.75622	327	1.48624	100	0	3	Medicinal & Biomolecular Chemistry	0.608696	Plant Biology & Botany	0.113043	Chemistry	0.73913	524	476	88725
Al-Harthi, Mamdouh A.	King Fahd University of Petroleum and Minerals	sau	119	2004	2021	134630	770	13	6.87976	5	3	17	35	81	625	2.71973	658	1.17021	96	0.2246	119528	993	15	7.20595	5	4	17	36	81	799	2.81855	714	1.39076	102	0	10	Polymers	0.355932	Chemical Engineering	0.118644	Chemistry	0.449153	1195	1310	100162
Baig, Nadeem	King Fahd University of Petroleum and Minerals	sau	38	2015	2021	134658	571	14	5.90952	1	2	14	208	15	222	2.71967	557	1.02513	36	0.1229	107307	651	15	6.78452	1	4	14	258	15	275	2.8574	606	1.07426	37	0	0	Analytical Chemistry	0.184211	Organic Chemistry	0.157895	Chemistry	0.605263	763	984	102767
Arshad, Mohammad	Shaqra University	sau	106	2008	2021	134754	501	12	5.96944	4	6	18	122	37	229	2.71938	474	1.05696	83	0.2048	94151	630	13	6.53175	4	17	18	155	37	285	2.90438	524	1.20229	91	6	2	Medicinal & Biomolecular Chemistry	0.0961538	Materials	0.0865385	Chemistry	0.298077	319	477	88725
Bin Jumah, May N.	Princess Nourah bint Abdulrahman University	sau	80	2018	2021	134810	662	16	6.79967	2	14	6	47	8	75	2.71916	614	1.07818	74	0.3367	114577	998	18	7.37348	2	15	6	53	8	104	2.83359	794	1.25693	77	0	8	Environmental Sciences	0.2	Neurology & Neurosurgery	0.175	Clinical Medicine	0.2625	1513	1830	77304
Arunachalam, Prabhakarn	King Saud University	sau	77	2011	2021	134889	991	17	5.97738	2	3	12	52	22	249	2.71895	856	1.15771	73	0.1486	126593	1164	18	6.88571	2	3	12	66	22	277	2.79756	907	1.28335	73	0	6	Energy	0.24	Chemical Physics	0.133333	Enabling & Strategic Technologies	0.426667	2890	3099	229150
Ntusi, Ntobeko	University of Cape Town	sau	106	2004	2021	135386	567	15	4.01778	10	10	36	135	63	164	2.7176	502	1.12948	65	0.2254	110538	732	16	5.00402	10	11	36	173	63	217	2.84662	588	1.2449	75	0	1	Cardiovascular System & Hematology	0.32381	General & Internal Medicine	0.209524	Clinical Medicine	0.895238	2806	3372	192021
Kandiel, Tarek A.	King Fahd University of Petroleum and Minerals	sau	33	2009	2021	135406	339	12	5.28333	2	13	16	147	18	163	2.71755	313	1.08307	30	0.1263	130847	388	13	5.73333	2	14	16	167	18	187	2.78521	341	1.13783	31	0	3	Physical Chemistry	0.333333	Organic Chemistry	0.242424	Chemistry	0.575758	649	693	36069
Hauser, Charlotte A.E.	King Abdullah University of Science and Technology	sau	101	1986	2021	135435	807	18	6.82723	0	0	12	108	49	434	2.71746	658	1.22644	78	0.1433	131677	942	20	7.22009	0	0	12	123	49	518	2.78297	711	1.32489	80	0	0	Biomedical Engineering	0.173469	Oncology & Carcinogenesis	0.153061	Clinical Medicine	0.387755	704	728	64425
Fihri, Aziz	Saudi Arabian Oil Company	sau	52	2003	2021	135492	880	15	4.91468	0	0	15	312	23	434	2.71728	811	1.08508	40	0.0233	159108	901	15	4.91468	0	0	15	313	23	440	2.71237	825	1.09212	40	1	2	Organic Chemistry	0.365385	Physical Chemistry	0.134615	Chemistry	0.846154	2399	2016	144918
Khan, Moonis Ali	King Saud University College of Science	sau	93	2005	2021	136404	889	17	6.90952	0	0	21	178	28	251	2.71492	782	1.13683	81	0.1137	131280	1003	18	7.83175	0	0	21	210	28	292	2.78406	824	1.21723	84	0	2	Chemical Engineering	0.301075	Environmental Sciences	0.139785	Engineering	0.333333	995	1039	66189
Adam, Ishag	Al Qassim University	sau	315	2002	2021	137023	698	10	5.80118	6	3	65	110	265	524	2.71323	617	1.13128	210	0.1661	136708	837	11	6.14948	6	3	65	120	265	584	2.76924	688	1.21657	225	0	12	Tropical Medicine	0.215873	Obstetrics & Reproductive Medicine	0.206349	Clinical Medicine	0.736508	250	245	33142
Abduljabbar, Tariq	King Saud University College of Dentistry	sau	131	1997	2021	137885	559	12	5.68531	2	6	21	98	69	265	2.71089	381	1.46719	104	0.2527	114907	748	13	6.75198	2	6	21	124	69	372	2.83256	439	1.70387	116	2	5	Dentistry	0.442748	Biophysics	0.198473	Clinical Medicine	0.59542	502	642	71699
Al-Qahtani, Ahmed	King Faisal Specialist Hospital and Research Centre	sau	100	2005	2021	138262	351	10	4.76201	1	22	34	131	57	176	2.70989	335	1.04776	72	0.1091	149131	394	10	4.90689	1	22	34	146	57	193	2.73653	369	1.06775	75	2	3	Microbiology	0.32	Virology	0.11	Biomedical Research	0.56	3243	3071	165244
Karim, Mohammad Rezaul	King Saud University	sau	160	2004	2021	138533	892	14	6.079	1	1	43	178	62	224	2.70912	784	1.13776	109	0.2317	120046	1161	16	6.72623	1	1	43	232	62	282	2.81697	919	1.26333	116	11	9	Polymers	0.127389	Applied Physics	0.121019	Enabling & Strategic Technologies	0.197452	1196	1363	100162
Huang, Kuo Wei	King Abdullah University of Science and Technology	sau	246	2002	2021	138650	2100	22	8.78057	0	0	6	10	81	594	2.70882	1837	1.14317	215	0.1283	136288	2409	24	9.82382	0	0	6	10	81	717	2.77027	1995	1.20752	223	0	2	Organic Chemistry	0.504065	General Chemistry	0.174797	Chemistry	0.837398	2040	2074	144918
Selim, Samy	Jouf University	sau	68	2011	2021	138702	330	10	5.58571	4	24	31	99	43	154	2.70867	316	1.0443	45	0.2634	125655	448	12	6.08571	4	25	31	103	43	176	2.80023	350	1.28	46	8	4	Biotechnology	0.176471	Plant Biology & Botany	0.176471	Enabling & Strategic Technologies	0.205882	542	612	52513
Abedalthagafi, Malak S.	King Abdulaziz City for Science and Technology	sau	62	2008	2021	139039	510	13	3.97196	5	19	16	101	27	157	2.70773	409	1.24694	51	0.1005	131128	567	13	4.99577	5	21	16	112	27	174	2.78444	441	1.28571	52	1	0	Oncology & Carcinogenesis	0.403226	Neurology & Neurosurgery	0.145161	Clinical Medicine	0.806452	4498	4973	271773
Al-Hadhrami, Luai M.	King Fahd University of Petroleum and Minerals	sau	97	2001	2017	139470	524	8	5.81667	4	21	17	56	73	296	2.70663	487	1.07598	69	0.0693	141167	563	9	6.31667	4	21	17	58	73	329	2.7573	503	1.11928	70	4	10	Energy	0.340206	Mechanical Engineering & Transports	0.298969	Enabling & Strategic Technologies	0.494845	3264	3201	229150
Hemeg, Hassan A.	Taibah University	sau	43	2001	2021	139602	293	9	3.46512	2	96	4	101	9	131	2.7063	279	1.05018	31	0.0233	154388	300	10	3.46512	2	96	4	101	9	134	2.72353	285	1.05263	32	5	3	Plant Biology & Botany	0.255814	Microbiology	0.209302	Biology	0.302326	2446	2204	134814
Alzabut, Jehad	Prince Sultan University	sau	106	2006	2021	139783	433	10	6.65	7	11	29	81	61	215	2.70581	298	1.45302	82	0.4519	63802	790	17	8.98333	7	13	29	136	61	404	3.04089	423	1.86761	91	1	8	Applied Mathematics	0.443396	General Mathematics	0.254717	Mathematics & Statistics	0.830189	201	372	17766
Tawancy, H. M.	King Fahd University of Petroleum and Minerals	sau	164	1975	2021	141024	197	6	4.95	72	69	142	166	150	166	2.70246	174	1.13218	69	0.0963	147612	218	6	4.95	72	80	142	187	150	187	2.74038	178	1.22472	75	0	5	Materials	0.711656	Mechanical Engineering & Transports	0.153374	Enabling & Strategic Technologies	0.754601	3047	2819	285331
El-Newehy, Mohamed	King Saud University	sau	150	1998	2021	141497	1194	17	8.00956	0	0	12	69	46	302	2.70116	1059	1.12748	131	0.1562	132228	1415	19	8.86714	0	0	12	80	46	363	2.78142	1173	1.20631	137	3	3	Polymers	0.25	Materials	0.168919	Chemistry	0.432432	1306	1407	100162
Akhtar, Mohd Javed	King Saud University	sau	57	2010	2021	141749	676	14	6.17226	0	0	20	299	22	329	2.70049	600	1.12667	51	0.1378	132022	784	16	7.15559	0	0	20	332	22	364	2.78197	625	1.2544	52	0	2	Toxicology	0.333333	Environmental Sciences	0.157895	Biomedical Research	0.403509	546	601	53247
Al-Sanea, Sami	King Saud University	sau	38	1981	2019	142076	184	7	6	10	31	35	179	35	179	2.69972	135	1.36296	23	0	168139	184	7	6	10	31	35	179	35	179	2.69157	135	1.36296	23	0	3	Energy	0.314286	Mechanical Engineering & Transports	0.228571	Enabling & Strategic Technologies	0.457143	3921	3261	229150
Im, Hong G.	King Abdullah University of Science and Technology	sau	246	1989	2021	142453	658	13	7.50952	2	2	27	67	134	329	2.69878	511	1.28767	128	0.3907	88439	1080	17	10.0421	2	2	27	89	134	570	2.92643	638	1.69279	150	0	1	Energy	0.66805	Aerospace & Aeronautics	0.124481	Enabling & Strategic Technologies	0.672199	1924	3269	229150
Hasnain, Syed M.	King Abdulaziz City for Science and Technology Energy Research Institute	sau	14	1995	2000	143115	190	5	3.33333	2	164	11	187	13	189	2.69699	178	1.06742	10	0	168646	190	5	3.33333	2	164	11	187	13	189	2.69043	178	1.06742	10	0	2	Energy	0.785714	Building & Construction	0.0714286	Enabling & Strategic Technologies	0.785714	3933	3289	229150
Khan, Aziz	Prince Sultan University	sau	46	2015	2021	143221	575	15	6.31667	0	0	11	199	37	459	2.6967	272	2.11397	42	0.2875	108784	807	19	7.18333	0	0	11	275	37	639	2.85245	330	2.44545	44	0	1	Applied Mathematics	0.434783	General Mathematics	0.152174	Mathematics & Statistics	0.586957	343	378	17766
Alkharfy, Khalid M.	King Saud University College of Pharmacy	sau	174	2000	2021	143271	821	12	5.83139	4	4	35	98	55	215	2.69659	737	1.11398	137	0.1143	133697	927	13	6.77617	4	4	35	120	55	246	2.77749	797	1.16311	140	9	11	Pharmacology & Pharmacy	0.201149	Medicinal & Biomolecular Chemistry	0.091954	Clinical Medicine	0.568966	969	1051	131063
Eissa, Shimaa	Alfaisal University	sau	48	2010	2021	143591	527	14	6.89167	0	0	27	249	33	368	2.69578	447	1.17897	42	0.1304	138820	606	15	7.85	0	0	27	287	33	408	2.76362	470	1.28936	45	1	1	Analytical Chemistry	0.723404	Nanoscience & Nanotechnology	0.0851064	Chemistry	0.787234	1034	1081	102767
Ansari, Mohammad Omaish	King Abdulaziz University	sau	77	2011	2021	143968	998	16	7.80079	0	0	19	157	23	173	2.69472	914	1.0919	66	0.1017	141069	1111	18	7.94365	0	0	19	189	23	212	2.7576	965	1.1513	69	0	1	Materials	0.146667	Polymers	0.133333	Chemistry	0.48	2877	2894	285331
Alhooshani, Khalid	King Fahd University of Petroleum and Minerals	sau	78	2004	2021	144482	548	12	6.68849	4	14	6	18	42	358	2.69334	514	1.06615	66	0.1464	129116	642	13	6.88849	4	18	6	25	42	428	2.79007	552	1.16304	72	0	1	Analytical Chemistry	0.302632	Chemical Engineering	0.157895	Chemistry	0.513158	949	1086	102767
Khalifa, Atia E.	King Fahd University of Petroleum and Minerals	sau	43	2009	2021	144510	287	10	5.25	5	19	19	143	26	151	2.69323	228	1.25877	34	0.2264	115091	371	12	6.05	5	23	19	175	26	192	2.83191	261	1.42146	37	0	2	Chemical Engineering	0.348837	Mechanical Engineering & Transports	0.302326	Engineering	0.72093	860	1104	66189
Alzahrani, Faris	King Abdulaziz University	sau	130	2014	2021	144894	707	14	7.88988	1	1	19	70	65	325	2.69224	555	1.27387	92	0.3123	91718	1028	17	9.5994	1	2	19	113	65	453	2.91375	740	1.38919	106	2	1	Mechanical Engineering & Transports	0.169231	General Mathematics	0.107692	Physics & Astronomy	0.338462	909	1340	109724
Sebaey, Tamer A.	Prince Sultan University	sau	47	2011	2021	146160	290	10	6.38333	2	8	24	144	34	221	2.68899	249	1.16466	37	0.1944	125194	360	11	7.91667	2	8	24	171	34	279	2.80157	292	1.23288	38	1	7	Materials	0.617021	Civil Engineering	0.170213	Enabling & Strategic Technologies	0.638298	2490	2947	285331
Khulief, Y. A.	King Fahd University of Petroleum and Minerals	sau	101	1984	2021	147343	240	7	5.95	16	24	52	149	80	195	2.686	205	1.17073	47	0.1696	143160	289	8	6.58333	16	25	52	152	80	207	2.75193	216	1.33796	54	0	5	Mechanical Engineering & Transports	0.257426	Design Practice & Management	0.207921	Engineering	0.425743	1413	1367	109724
Al-Malki, Abdulrahman L.	King Abdulaziz University	sau	78	2008	2021	148036	353	9	5.40871	10	29	27	108	31	110	2.68418	339	1.0413	61	0.0995	155919	392	10	5.79515	10	29	27	108	31	110	2.71999	372	1.05376	61	6	1	Toxicology	0.128205	Oncology & Carcinogenesis	0.128205	Clinical Medicine	0.384615	667	629	53247
Rahman, Faizur	King Fahd University of Petroleum and Minerals	sau	33	1983	2019	148564	332	9	4.99924	1	30	10	110	14	131	2.68281	295	1.12542	26	0.0432	170022	347	9	4.99924	1	30	10	114	14	139	2.68729	305	1.1377	26	0	0	Chemical Engineering	0.451613	Energy	0.193548	Engineering	0.483871	1361	1145	66189
Amran, Y. H.Mugahed	Prince Sattam Bin Abdulaziz University	sau	41	2015	2021	148616	556	10	3.36905	1	3	15	370	22	452	2.68267	520	1.06923	29	0.2046	100698	699	12	4.92262	1	5	15	439	22	541	2.88039	574	1.21777	37	0	10	Building & Construction	0.317073	Materials	0.268293	Enabling & Strategic Technologies	0.365854	510	797	30244
El-Tantawy, S. A.	Al Baha University	sau	56	2010	2021	149004	287	8	5.33333	4	19	32	115	43	260	2.68171	213	1.34742	48	0.3084	88179	415	9	7.66667	4	33	32	173	43	358	2.92747	250	1.66	51	0	2	Fluids & Plasmas	0.482143	Astronomy & Astrophysics	0.125	Physics & Astronomy	0.964286	731	1138	49117
Choudhry, Hani	King Abdulaziz University	sau	92	2011	2021	149148	768	16	4.53798	0	0	12	311	30	346	2.68126	712	1.07865	77	0.1273	156917	880	16	5.03256	0	0	12	325	30	376	2.71765	792	1.11111	78	6	1	Oncology & Carcinogenesis	0.294118	Developmental Biology	0.117647	Clinical Medicine	0.458824	5391	5361	271773
Elsayed, E. M.	King Abdulaziz University	sau	125	2005	2021	149222	209	6	5.66667	22	57	59	99	102	191	2.68104	110	1.9	67	0.2615	124165	283	7	5.66667	22	70	59	136	102	257	2.80465	122	2.31967	84	12	2	General Mathematics	0.376	Numerical & Computational Mathematics	0.328	Mathematics & Statistics	0.832	769	905	59044
Al-Saadi, Abdulaziz A.	King Fahd University of Petroleum and Minerals	sau	123	2000	2021	149563	613	14	6.51468	4	7	14	23	65	337	2.68016	456	1.3443	91	0.3601	100153	958	17	7.61429	4	10	14	38	65	427	2.88232	585	1.63761	98	2	0	Chemical Physics	0.512195	Inorganic & Nuclear Chemistry	0.203252	Physics & Astronomy	0.552846	1565	2107	92738
Yasir, Muhammad	King Abdulaziz University	sau	96	2007	2021	149794	625	12	4.88054	1	12	16	77	24	152	2.67953	601	1.03993	72	0.17	147058	753	13	5.10032	1	13	16	90	24	165	2.74186	707	1.06506	75	0	2	Microbiology	0.53125	Plant Biology & Botany	0.09375	Biomedical Research	0.59375	3207	3332	165244
Di Fabrizio, Enzo	King Abdullah University of Science and Technology	sau	467	1989	2019	149949	1815	18	6.45371	4	0	36	22	245	765	2.67914	1697	1.06953	196	0.1303	136051	2087	21	6.97706	4	0	36	30	245	882	2.77094	1836	1.13671	217	1	5	Applied Physics	0.35512	Optoelectronics & Photonics	0.135076	Physics & Astronomy	0.559913	2999	3263	269833
Ben-Mansour, Rached	King Fahd University of Petroleum and Minerals	sau	130	1998	2021	150388	656	13	6.72738	1	0	35	197	74	391	2.67811	579	1.13299	93	0.1357	143925	759	14	7.84405	1	0	35	217	74	441	2.74986	618	1.22816	103	4	6	Energy	0.376923	Mechanical Engineering & Transports	0.207692	Enabling & Strategic Technologies	0.430769	3340	3466	229150
Zhang, Xiangliang	King Abdullah University of Science and Technology	sau	174	2004	2021	151155	1035	15	6.83254	1	1	13	28	106	592	2.67613	930	1.1129	114	0.1446	142186	1210	17	7.8754	1	1	13	28	106	723	2.7545	982	1.23218	122	0	15	Artificial Intelligence & Image Processing	0.51462	Information Systems	0.152047	Information & Communication Technologies	0.859649	3161	3412	253359
Aazam, Elham S.	King Abdulaziz University	sau	66	2006	2021	151473	270	9	5.41667	10	30	26	62	49	222	2.67532	247	1.09312	48	0.1205	159894	307	9	5.91667	10	30	26	64	49	250	2.71055	269	1.14126	49	1	6	Inorganic & Nuclear Chemistry	0.121212	Chemical Physics	0.121212	Chemistry	0.469697	899	796	72062
Harby, K.	Taibah University	sau	24	2014	2021	151533	245	9	5.16667	1	43	6	103	7	107	2.67517	208	1.17788	23	0.3156	125079	358	12	5.81667	1	45	6	112	7	118	2.80188	245	1.46122	23	0	6	Energy	0.5	Mechanical Engineering & Transports	0.416667	Enabling & Strategic Technologies	0.5	2852	3485	229150
Patil, Shankargouda	Jazan University	sau	315	2012	2021	151926	679	10	4.92454	4	5	51	119	203	297	2.67418	648	1.04784	164	0.1648	140777	813	11	5.64045	4	5	51	135	203	363	2.75838	726	1.11983	188	7	15	Dentistry	0.365079	Oncology & Carcinogenesis	0.0857143	Clinical Medicine	0.949206	642	719	71699
Shati, Ali A.	King Khalid University	sau	71	2009	2021	152765	198	8	5.58333	9	50	19	98	24	121	2.67212	197	1.00508	44	0.1466	165816	232	8	5.89286	9	50	19	100	24	129	2.69678	227	1.02203	49	4	2	Plant Biology & Botany	0.0985915	Organic Chemistry	0.0985915	Clinical Medicine	0.28169	2620	2421	134814
Al-Rasheid, Khaled A.S.	King Saud University	sau	342	1990	2021	152822	1420	19	5.99193	9	8	16	14	77	120	2.67195	951	1.49317	233	0.2146	122787	1808	23	6.00533	9	12	16	19	77	152	2.8089	1070	1.68972	260	4	5	Mycology & Parasitology	0.467836	Marine Biology & Hydrobiology	0.0935673	Biomedical Research	0.576023	235	264	24819
Hussain, Muhammad	King Saud University	sau	134	2001	2021	153189	654	13	5.84286	10	7	40	62	66	158	2.67107	548	1.19343	79	0.0195	179341	667	13	5.84286	10	7	40	62	66	163	2.66685	556	1.19964	82	13	36	Artificial Intelligence & Image Processing	0.584615	Networking & Telecommunications	0.107692	Information & Communication Technologies	0.8	3958	3456	253359
Visvizi, Anna	Effat University, Saudi Arabia	sau	49	2012	2021	154022	379	11	5.78333	3	3	24	165	33	309	2.66902	266	1.42481	40	0.2328	119320	494	12	7.31667	3	4	24	216	33	385	2.81913	312	1.58333	43	0	8	Energy	0.25	Information & Library Sciences	0.0454545	Enabling & Strategic Technologies	0.386364	2688	3549	229150
Gasem, Zuhair M.	King Fahd University of Petroleum and Minerals	sau	84	1995	2020	154670	894	16	8.21667	3	3	8	7	46	597	2.66744	740	1.20811	59	0.0619	178900	953	16	8.21667	3	3	8	7	46	628	2.66774	769	1.23927	59	5	8	Materials	0.357143	Energy	0.166667	Enabling & Strategic Technologies	0.547619	3807	3149	285331
Alshomrani, Ali Saleh	King Abdulaziz University	sau	183	2015	2021	154686	891	12	7.74603	1	1	16	57	77	359	2.66741	668	1.33383	152	0.3188	107266	1308	16	10.029	1	1	16	75	77	479	2.85753	893	1.46473	159	1	2	Optics	0.251366	Applied Physics	0.114754	Physics & Astronomy	0.617486	509	703	64512
Elsanadedy, Hussein	King Saud University	sau	46	2000	2021	156075	383	12	5.28333	1	4	19	189	25	199	2.66406	325	1.17846	37	0.1072	155684	429	13	5.81667	1	4	19	210	25	220	2.72048	332	1.29217	38	0	9	Civil Engineering	0.5	Building & Construction	0.217391	Engineering	0.521739	677	608	47647
Antar, Mohamed A.	King Fahd University of Petroleum and Minerals	sau	84	1997	2021	156125	475	13	6.66667	9	11	25	35	47	164	2.66396	312	1.52244	54	0.22	156874	609	14	6.66667	9	11	25	38	47	203	2.71775	344	1.77035	54	0	4	Energy	0.289157	Chemical Engineering	0.277108	Engineering	0.542169	3663	3606	229150
Al-Assiri, Mohammad Sultan	Najran University	sau	130	1998	2021	156736	593	13	5.93849	2	5	22	37	76	361	2.66254	525	1.12952	95	0.2427	122833	783	15	7.31627	2	5	22	50	76	502	2.80873	603	1.29851	104	6	3	Applied Physics	0.253846	Materials	0.230769	Enabling & Strategic Technologies	0.392308	2658	3433	269833
Kumar, A. Madhan	King Fahd University of Petroleum and Minerals	sau	94	2012	2021	157084	794	13	7.45119	1	0	17	126	42	336	2.66175	665	1.19398	83	0.1873	147606	977	14	8.35119	1	0	17	144	42	409	2.74039	716	1.36453	90	0	2	Materials	0.255319	Polymers	0.180851	Enabling & Strategic Technologies	0.308511	3046	3210	285331
Alghazzawi, Tariq F.	Taibah University	sau	10	2012	2017	157485	154	6	3.84286	2	108	10	154	10	154	2.66086	148	1.04054	10	0	185515	154	6	3.84286	2	108	10	154	10	154	2.6539	148	1.04054	10	0	3	Dentistry	1			Clinical Medicine	1	886	749	71699
Yousef, El Sayed	King Khalid University	sau	136	1997	2021	157579	389	9	6.00397	5	14	25	72	80	203	2.66065	325	1.19692	99	0.5107	77580	795	15	8.13135	5	16	25	88	80	402	2.97281	454	1.7511	114	1	2	Applied Physics	0.426471	Materials	0.183824	Physics & Astronomy	0.595588	1647	3452	269833
Darwish, A. A.A.	University of Tabuk	sau	90	2004	2021	158223	384	10	5.99286	2	4	25	161	53	245	2.65908	285	1.34737	67	0.4191	99859	661	13	7.87619	2	4	25	227	53	395	2.88333	371	1.78167	82	0	0	Applied Physics	0.544444	General Physics	0.133333	Physics & Astronomy	0.733333	2154	3470	269833
Gouda, Moustafa A.	Taibah University	sau	89	2009	2021	158784	279	9	4.86667	12	19	45	126	68	179	2.65773	235	1.18723	70	0.2163	133935	356	10	5.03333	12	28	45	153	68	230	2.77681	262	1.35878	74	1	2	Organic Chemistry	0.516854	Medicinal & Biomolecular Chemistry	0.247191	Chemistry	0.921348	2003	2387	144918
Nawaz, Zeeshan	Saudi Basic Industries Corporation	sau	35	2006	2021	158956	232	7	4.07619	3	74	25	123	28	123	2.65731	211	1.09953	24	0.0128	186105	235	7	4.07619	3	74	25	124	28	124	2.65265	214	1.09813	24	1	1	Chemical Engineering	0.4	Physical Chemistry	0.114286	Engineering	0.4	1484	1232	66189
Alqasoumi, Saleh I.	King Saud University	sau	135	2001	2021	159136	439	9	4.59683	9	18	36	96	64	184	2.65686	413	1.06295	106	0.0758	172835	475	9	4.84683	9	19	36	100	64	195	2.68103	440	1.07955	113	11	3	Pharmacology & Pharmacy	0.525926	Medicinal & Biomolecular Chemistry	0.259259	Clinical Medicine	0.57037	1301	1191	131063
Badr, Hassan M.	King Fahd University of Petroleum and Minerals	sau	120	1978	2021	159244	292	8	5.30119	14	35	39	82	76	142	2.65658	248	1.17742	70	0.0875	166517	320	9	5.55119	14	35	39	84	76	149	2.69516	265	1.20755	73	0	2	Mechanical Engineering & Transports	0.319328	Energy	0.159664	Engineering	0.386555	1644	1486	109724
Ul-Hamid, Anwar	King Fahd University of Petroleum and Minerals	sau	106	2001	2021	159748	419	11	5.90119	10	14	33	73	43	118	2.6553	340	1.23235	80	0.3017	139304	600	14	6.98016	10	14	33	73	43	119	2.76233	389	1.54242	80	0	4	Materials	0.438095	Applied Physics	0.171429	Enabling & Strategic Technologies	0.561905	2837	3277	285331
Alfarouk, Khalid O.	Al-Ghad International Colleges for Applied Medical Sciences	sau	25	2011	2021	159948	381	9	3.62076	1	9	12	220	14	310	2.65486	349	1.09169	18	0.1571	136322	452	12	3.62076	1	12	12	254	14	353	2.77019	368	1.22826	18	3	0	Oncology & Carcinogenesis	0.375	Chemical Physics	0.166667	Clinical Medicine	0.541667	4680	5750	271773
El-Agamy, Dina S.	Taibah University	sau	41	2009	2020	160215	233	9	4.45952	6	27	21	115	31	188	2.65426	214	1.08879	36	0.0827	167540	254	10	4.45952	6	29	21	122	31	201	2.69289	223	1.13901	37	1	1	Pharmacology & Pharmacy	0.292683	Toxicology	0.195122	Clinical Medicine	0.585366	1255	1198	131063
Janjua, Muhammad Ramzan Saeed Ashraf	King Fahd University of Petroleum and Minerals	sau	66	2009	2021	160458	309	8	4.53892	10	37	24	83	48	174	2.65371	241	1.28216	54	0.4654	69547	578	12	6.33059	10	48	24	157	48	411	3.01085	313	1.84665	60	0	1	Chemical Physics	0.272727	General Chemistry	0.227273	Chemistry	0.590909	1119	2251	92738
Richtárik, Peter	King Abdullah University of Science and Technology	sau	77	2010	2021	160703	503	11	6.22619	2	2	8	127	54	301	2.65314	387	1.29974	59	0.2041	128833	632	13	7.89286	2	2	8	154	54	394	2.7909	412	1.53398	61	0	1	Artificial Intelligence & Image Processing	0.315789	Operations Research	0.263158	Information & Communication Technologies	0.381579	2839	3599	253359
AlFaify, S.	King Khalid University	sau	208	2016	2021	160903	897	12	6.85794	1	2	9	31	122	482	2.65263	621	1.44444	170	0.5739	44964	2105	24	11.9694	1	2	9	81	122	1278	3.15774	820	2.56707	190	1	2	Applied Physics	0.399038	Materials	0.173077	Physics & Astronomy	0.567308	934	3536	269833
Sreeharsha, N.	King Faisal University	sau	117	2000	2021	161334	414	10	4.86555	4	21	28	73	52	144	2.65158	377	1.09814	84	0.3591	120807	646	13	5.90056	4	21	28	88	52	187	2.81466	460	1.40435	91	7	7	Pharmacology & Pharmacy	0.391304	Biochemistry & Molecular Biology	0.0869565	Clinical Medicine	0.478261	866	1207	131063
Chen, Cheng Wu	King Abdulaziz University	sau	175	2002	2016	161391	272	7	5.4	12	40	45	68	100	191	2.65146	220	1.23636	77	0.0073	190049	274	7	5.4	12	40	45	68	100	192	2.64463	222	1.23423	78	2	5	Artificial Intelligence & Image Processing	0.302857	Strategic, Defence & Security Studies	0.137143	Engineering	0.314286	4183	3614	253359
Al-Kheraif, Abdulaziz A.	King Saud University College of Applied Medical Sciences	sau	127	2005	2021	161906	712	13	6.89333	3	12	9	39	21	71	2.65029	612	1.1634	109	0.1296	174532	818	14	6.92547	3	12	9	40	21	76	2.67728	671	1.21908	113	7	2	Dentistry	0.346457	Biophysics	0.0629921	Clinical Medicine	0.511811	824	781	71699
Ansari, Mohammad Azam	Imam Abdulrahman Bin Faisal university	sau	71	2011	2021	162547	617	13	5.96988	0	0	22	250	27	311	2.64873	561	1.09982	67	0.2307	134859	802	16	7.16634	0	0	22	294	27	370	2.77428	635	1.26299	70	2	4	Microbiology	0.15493	Biotechnology	0.112676	Biomedical Research	0.253521	2955	3610	165244
Vohra, Fahim	King Saud University College of Dentistry	sau	184	2007	2021	162880	830	13	6.89091	1	0	30	108	82	393	2.64785	497	1.67002	150	0.2942	115364	1176	17	8.44488	1	0	30	156	82	546	2.83106	568	2.07042	164	5	5	Dentistry	0.380435	Biophysics	0.195652	Clinical Medicine	0.597826	505	788	71699
Alsalhi, Mohamad	King Saud University	sau	219	2002	2021	163141	1063	15	7.20475	1	0	35	102	79	212	2.64724	987	1.077	146	0.2369	129718	1393	18	7.92817	1	0	35	149	79	310	2.78834	1135	1.22731	175	3	6	Applied Physics	0.171296	Optoelectronics & Photonics	0.0972222	Enabling & Strategic Technologies	0.300926	2846	3600	269833
Alghuwainem, Saad	King Saud University	sau	35	1992	2021	163386	360	11	5.16667	13	24	14	24	30	300	2.64664	281	1.28114	25	0.2225	160082	463	12	5.41667	13	24	14	24	30	388	2.71011	311	1.48875	25	0	0	Electrical & Electronic Engineering	0.4	Energy	0.228571	Engineering	0.428571	564	570	105029
Alharbi, Njud S.	King Abdulaziz University	sau	86	2013	2021	163747	1194	20	5.94431	1	0	3	77	16	209	2.64578	1062	1.12429	82	0.1429	153990	1393	21	7.02764	1	0	3	83	16	266	2.72455	1161	1.19983	83	0	1	Organic Chemistry	0.197674	Inorganic & Nuclear Chemistry	0.116279	Chemistry	0.5	2303	2469	144918
Farooq, Aamir	King Abdullah University of Science and Technology	sau	181	2007	2021	163860	1055	15	7.11487	0	0	11	53	132	428	2.6455	726	1.45317	125	0.2265	145561	1364	18	7.79384	0	0	11	58	132	549	2.74561	854	1.59719	132	1	3	Energy	0.519553	Optics	0.139665	Enabling & Strategic Technologies	0.597765	3391	3812	229150
Feron, Eric	King Abdullah University of Science and Technology	sau	313	1990	2021	164462	655	12	6.70952	6	5	18	24	184	368	2.64407	551	1.18875	133	0.1149	167143	740	13	6.75952	6	6	18	26	184	401	2.69375	603	1.2272	154	0	5	Aerospace & Aeronautics	0.428571	Industrial Engineering & Automation	0.367347	Engineering	0.816327	275	258	51361
Castaño, Pedro	King Abdullah University of Science and Technology	sau	121	2005	2021	164535	934	16	6.41667	0	0	20	61	64	456	2.64389	713	1.30996	90	0.2164	133103	1192	20	7.32619	0	0	20	78	64	613	2.77902	774	1.54005	95	0	2	Chemical Engineering	0.355372	Physical Chemistry	0.289256	Chemistry	0.421488	1021	1291	66189
Al-Hossainy, A. F.	Northern Border University	sau	52	2004	2021	165043	289	10	6.28089	2	6	20	122	39	218	2.64265	132	2.18939	50	0.7084	23871	991	20	13.0328	2	18	20	390	39	735	3.36215	193	5.13472	52	0	3	Applied Physics	0.384615	Inorganic & Nuclear Chemistry	0.0961538	Physics & Astronomy	0.5	524	3645	269833
Chauhan, Dheeraj Singh	King Fahd University of Petroleum and Minerals	sau	60	2009	2021	165115	662	15	6.29563	0	0	13	206	17	212	2.64247	480	1.37917	51	0.4409	95403	1184	23	7.6996	0	0	13	327	17	339	2.8994	581	2.03787	52	1	0	Polymers	0.186441	Chemical Physics	0.152542	Chemistry	0.440678	953	1673	100162
Harrou, Fouzi	King Abdullah University of Science and Technology	sau	101	2008	2021	165289	572	14	6.1	0	0	53	250	54	250	2.64207	498	1.14859	78	0.1921	145796	708	15	7.16667	0	0	53	318	54	320	2.74501	527	1.34345	83	0	13	Industrial Engineering & Automation	0.19802	Artificial Intelligence & Image Processing	0.168317	Engineering	0.326733	1290	1477	96361
Alghoul, Mohammad A.	King Fahd University of Petroleum and Minerals	sau	121	2005	2021	165495	989	19	7.38452	0	0	15	83	28	146	2.6416	919	1.07617	94	0.0634	181571	1056	20	7.75238	0	0	15	83	28	152	2.66234	968	1.09091	97	11	19	Energy	0.516667	Environmental Sciences	0.1	Enabling & Strategic Technologies	0.608333	4277	3853	229150
Ali, Shaikh A.	King Fahd University of Petroleum and Minerals	sau	232	1978	2021	165585	513	13	6.69359	2	0	81	166	178	399	2.64139	433	1.18476	93	0.1921	158548	635	14	7.09359	2	0	81	202	178	483	2.71367	466	1.36266	111	0	3	Polymers	0.313043	Organic Chemistry	0.243478	Chemistry	0.673913	1620	1679	100162
Ooi, Boon S.	King Abdullah University of Science and Technology	sau	530	1994	2021	165624	1785	20	7.22176	2	0	21	7	316	928	2.64129	1407	1.26866	214	0.2484	140913	2375	23	8.85539	2	0	21	7	316	1270	2.75802	1587	1.49653	249	3	1	Optoelectronics & Photonics	0.399618	Optics	0.202677	Enabling & Strategic Technologies	0.51434	361	401	108280
Khan, Mohammad Rizwan	King Saud University	sau	70	2008	2021	166454	566	11	4.72421	1	4	21	105	36	302	2.63938	450	1.25778	57	0.1773	156427	688	12	5.1131	1	4	21	130	36	366	2.71882	519	1.32563	62	1	1	Analytical Chemistry	0.1875	Polymers	0.15625	Chemistry	0.5	1210	1309	102767
Tiwari, Arvind	Al Qassim University	sau	34	2006	2020	167060	473	14	7.76667	0	0	9	147	18	277	2.63801	330	1.43333	32	0.0444	195309	495	14	7.76667	0	0	9	147	18	282	2.63411	337	1.46884	33	2	8	Energy	0.764706	Mechanical Engineering & Transports	0.0882353	Enabling & Strategic Technologies	0.764706	4646	3903	229150
Ahad, Abdul	King Saud University College of Pharmacy	sau	93	2007	2021	167205	698	14	6.89087	0	0	27	192	27	192	2.63762	546	1.27839	87	0.155	145839	826	16	7.91984	0	0	27	245	27	245	2.74489	588	1.40476	88	0	4	Pharmacology & Pharmacy	0.591398	Oncology & Carcinogenesis	0.0752688	Clinical Medicine	0.698925	1068	1258	131063
Al-Osta, Mohammed A.	King Fahd University of Petroleum and Minerals	sau	42	2012	2021	167357	547	9	3.94405	3	12	12	74	25	344	2.6373	394	1.38832	32	0.052	174159	577	9	3.94405	3	16	12	84	25	361	2.67804	409	1.41076	33	0	4	Civil Engineering	0.512195	Building & Construction	0.268293	Engineering	0.512195	768	674	47647
Almaghrabi, Omar A.	University of Jeddah	sau	56	2006	2021	167439	330	9	4.86121	5	31	7	65	23	141	2.63707	328	1.0061	38	0.1495	187812	388	9	4.94454	5	31	7	65	23	145	2.6492	385	1.00779	40	11	2	Plant Biology & Botany	0.428571	Oncology & Carcinogenesis	0.178571	Biology	0.428571	3008	2665	134814
Wang, Z.	King Abdullah University of Science and Technology	sau	284	1985	2020	167998	358	8	4.73929	6	11	101	144	142	235	2.63577	329	1.08815	90	0.0402	191021	373	8	4.8504	6	11	101	147	142	247	2.64271	342	1.09064	92	7	4	Applied Physics	0.246479	Materials	0.126761	Physics & Astronomy	0.369718	4411	3710	269833
Safhi, Mohammed M.	Jazan University	sau	68	2010	2021	168269	439	13	4.34224	6	18	19	45	36	162	2.63513	401	1.09476	55	0.0738	176016	474	13	4.82869	6	18	19	51	36	175	2.67402	412	1.15049	56	10	5	Pharmacology & Pharmacy	0.411765	Neurology & Neurosurgery	0.279412	Clinical Medicine	0.808824	1321	1263	131063
Hoteit, Ibrahim	King Abdullah University of Science and Technology	sau	256	2001	2021	168529	763	12	5.81303	2	2	22	40	172	530	2.6345	579	1.31779	165	0.4297	82760	1338	17	8.94875	2	2	22	75	172	965	2.9501	683	1.959	197	0	2	Meteorology & Atmospheric Sciences	0.348	Oceanography	0.14	Earth & Environmental Sciences	0.568	1693	3011	63897
Julkowska, Magdalena M.	King Abdullah University of Science and Technology	sau	32	2012	2021	168999	332	11	3.76476	14	10	21	179	22	184	2.63344	286	1.16084	23	0.1421	174762	387	12	3.76476	14	10	21	200	22	206	2.67675	312	1.24038	23	0	1	Plant Biology & Botany	0.46875	Developmental Biology	0.09375	Biology	0.875	2770	2692	134814
Al-Harthi, Mohammed A.	King Abdulaziz University	sau	80	2002	2021	169191	373	10	5.61786	11	24	24	66	33	88	2.63296	275	1.35636	66	0.203	150929	468	11	6.15877	11	28	24	80	33	106	2.73203	303	1.54455	70	11	2	Dairy & Animal Science	0.8375	Veterinary Sciences	0.05	Agriculture, Fisheries & Forestry	0.925	420	484	58065
Kokal, Sunil	Saudi Arabian Oil Company	sau	44	1986	2008	169246	166	5	3.91667	3	94	32	160	40	163	2.63281	151	1.09934	22	0.006	198477	167	5	3.91667	3	94	32	161	40	164	2.62757	151	1.10596	22	0	10	Energy	0.75	Chemical Engineering	0.075	Enabling & Strategic Technologies	0.8	4745	3969	229150
Cadiau, Amandine	King Abdullah University of Science and Technology	sau	37	2008	2020	169266	1080	16	2.83279	0	0	13	355	13	355	2.63277	903	1.19601	28	0.1022	176597	1203	17	2.95779	0	0	13	391	13	391	2.67269	971	1.23893	28	0	0	Inorganic & Nuclear Chemistry	0.277778	Nanoscience & Nanotechnology	0.25	Chemistry	0.611111	1009	910	72062
AL-Jahdali, Hamdan	King Saud bin Abdulaziz University for Health Sciences	sau	153	1998	2021	170451	572	9	4.56737	9	7	38	115	75	239	2.63012	544	1.05147	104	0.0833	161160	624	10	4.95318	9	9	38	128	75	261	2.70756	578	1.07958	106	0	3	Respiratory System	0.271523	General & Internal Medicine	0.198675	Clinical Medicine	0.728477	1201	1274	60468
Mohamed, Mohamed Bakr	Taibah University	sau	98	2007	2021	170926	349	10	6.53333	2	4	21	120	50	212	2.6291	288	1.21181	78	0.4572	79938	643	13	8.86667	2	11	21	171	50	362	2.96256	347	1.85303	95	0	1	Applied Physics	0.402062	Materials	0.185567	Physics & Astronomy	0.536082	1692	3774	269833
Alanazi, Fars	King Saud University College of Pharmacy	sau	220	2003	2021	171104	721	11	6.67619	3	5	22	32	77	258	2.62874	574	1.2561	164	0.2256	146487	931	13	7.56542	3	5	22	38	77	343	2.74332	643	1.4479	181	5	11	Pharmacology & Pharmacy	0.515982	Chemical Physics	0.109589	Clinical Medicine	0.552511	1079	1291	131063
Nasir, Ali Arshad	King Fahd University of Petroleum and Minerals	sau	77	2008	2021	171926	565	10	4.62778	1	0	44	453	48	461	2.6268	485	1.16495	41	0.1199	172566	642	11	4.96111	1	0	44	500	48	513	2.68162	513	1.25146	45	0	5	Networking & Telecommunications	0.973333	Acoustics	0.0133333	Information & Communication Technologies	0.973333	1587	1566	183648
Mabkhot, Yahia N.	King Khalid University	sau	190	2001	2021	172303	646	11	4.94002	2	3	59	114	112	244	2.626	581	1.11188	107	0.2924	126075	913	13	5.88966	2	3	59	174	112	390	2.79913	698	1.30802	140	2	14	Organic Chemistry	0.3	Inorganic & Nuclear Chemistry	0.226316	Chemistry	0.763158	1874	2604	144918
Ahmad, Zaki	King Fahd University of Petroleum and Minerals	sau	62	1974	2016	172402	196	5	3.75	19	113	55	136	59	136	2.62576	195	1.00513	17	0.0101	202512	198	5	3.75	19	113	55	136	59	136	2.61984	197	1.00508	17	2	2	Materials	0.737705	Energy	0.0983607	Enabling & Strategic Technologies	0.836066	4399	3576	285331
Matouk, Ahmed E.	Majmaah University	sau	29	2006	2021	172413	199	8	5.2	8	32	14	90	21	153	2.62574	151	1.31788	25	0.2547	114857	267	10	6.28333	8	52	14	125	21	208	2.83272	166	1.60843	27	0	0	Mathematical Physics	0.206897	Fluids & Plasmas	0.172414	Physics & Astronomy	0.517241	69	100	5787
Moussab, Harb	King Abdullah University of Science and Technology	sau	68	2007	2021	172465	699	13	4.25193	5	8	27	95	32	105	2.62563	649	1.07704	58	0.1767	112818	849	15	6.2686	5	9	27	148	32	170	2.83917	698	1.21633	60	0	0	Chemical Physics	0.264706	Physical Chemistry	0.235294	Chemistry	0.470588	1736	2380	92738
Al-Dhubiab, Bandar E.	King Faisal University	sau	93	2011	2021	172700	383	10	5.99087	7	24	11	51	22	88	2.62513	334	1.14671	72	0.4215	122135	662	15	6.57152	7	24	11	62	22	122	2.81078	410	1.61463	78	7	8	Pharmacology & Pharmacy	0.391304	Medicinal & Biomolecular Chemistry	0.0978261	Clinical Medicine	0.51087	873	1305	131063
Alrahlah, Ali	King Saud University College of Dentistry	sau	39	2014	2021	173391	229	9	4.09286	3	34	12	113	21	130	2.62359	216	1.06019	34	0.1851	167000	281	9	4.86071	3	35	12	126	21	149	2.69408	255	1.10196	35	1	2	Dentistry	0.410256	Biophysics	0.179487	Clinical Medicine	0.435897	784	850	71699
Deshmukh, Sharief	King Saud University	sau	97	1986	2021	173466	168	7	5.33333	38	40	74	100	92	153	2.6234	89	1.88764	44	0.3755	83055	269	9	7.58333	38	82	74	183	92	241	2.94891	113	2.38053	57	0	0	General Mathematics	0.85567	Applied Mathematics	0.0618557	Mathematics & Statistics	0.927835	483	1065	59044
Al-Sarkhi, Abdelsalam	King Fahd University of Petroleum and Minerals	sau	115	1996	2021	174045	330	8	5.88333	6	13	35	92	60	175	2.6221	266	1.2406	79	0.0884	184958	362	9	5.88333	6	13	35	94	60	193	2.65499	289	1.2526	80	1	3	Energy	0.440367	Mechanical Engineering & Transports	0.357798	Enabling & Strategic Technologies	0.46789	4378	4096	229150
Abdel-Khalek, S.	Taif University	sau	176	2000	2021	175160	251	8	4.86667	10	27	65	97	117	149	2.6197	142	1.76761	80	0.5905	42242	613	13	9.98333	10	63	65	214	117	366	3.17868	228	2.6886	115	2	3	Optoelectronics & Photonics	0.272727	Applied Physics	0.130682	Physics & Astronomy	0.511364	85	438	108280
Temsah, Mohamad Hani	King Saud University	sau	85	2014	2021	176813	9942	33	2.10851	0	0	5	65	6	69	2.61582	8980	1.10713	74	0.1472	186462	11658	33	2.25861	0	0	5	72	6	76	2.65194	10037	1.1615	79	0	21	General & Internal Medicine	0.282353	Public Health	0.176471	Clinical Medicine	0.6	1802	1796	224174
Bahkali, Ali H.	King Saud University	sau	262	1991	2021	176956	1372	20	6.83216	5	3	13	10	37	150	2.61549	992	1.38306	192	0.4765	126048	2621	27	8.00839	5	3	13	12	37	199	2.7992	1247	2.10184	227	8	6	Mycology & Parasitology	0.426357	Evolutionary Biology	0.124031	Biomedical Research	0.523256	244	308	24819
Almadi, Majid A.	King Khalid University Hospital	sau	127	2007	2021	176991	1317	13	4.3298	3	1	45	142	63	179	2.6154	1264	1.04193	89	0.1179	184841	1493	13	4.91784	3	1	45	150	63	191	2.65522	1413	1.05662	92	0	1	Gastroenterology & Hepatology	0.503937	General & Internal Medicine	0.141732	Clinical Medicine	0.968504	1858	1807	91513
Alazba, A. A.	King Saud University	sau	127	1995	2021	177164	708	12	8.2	10	5	14	16	63	225	2.61504	641	1.10452	101	0.0757	197362	766	12	8.45	10	5	14	17	63	239	2.62985	671	1.14158	103	3	3	Agronomy & Agriculture	0.220472	Environmental Engineering	0.204724	Engineering	0.283465	1369	1213	64212
Hussain, Nawab	King Abdulaziz University	sau	240	2000	2021	177202	461	10	6.58333	5	0	115	265	180	373	2.61495	307	1.50163	122	0.2819	150151	642	11	7.73333	5	0	115	335	180	484	2.73393	372	1.72581	145	14	8	General Mathematics	0.454167	Applied Mathematics	0.333333	Mathematics & Statistics	0.925	956	1096	59044
Gomes, Diogo	King Abdullah University of Science and Technology	sau	99	2001	2021	177613	203	7	4.83333	11	19	75	165	87	195	2.61405	107	1.8972	51	0.2311	147177	264	8	5.66667	11	22	75	202	87	246	2.74152	117	2.25641	57	0	0	General Mathematics	0.40404	Applied Mathematics	0.181818	Mathematics & Statistics	0.79798	931	1099	59044
Alsmadi, Mutasem K.	Imam Abdulrahman Bin Faisal university	sau	46	2009	2021	177780	142	7	5.78333	8	53	19	79	36	124	2.61368	137	1.0365	30	0.2447	154252	188	8	5.86667	8	64	19	100	36	164	2.72386	150	1.25333	35	9	11	Artificial Intelligence & Image Processing	0.673913	Networking & Telecommunications	0.152174	Information & Communication Technologies	0.826087	3426	4003	253359
Wazzan, Nuha	King Abdulaziz University	sau	57	2010	2021	178581	234	9	4.85556	7	29	22	100	26	102	2.61189	207	1.13043	41	0.4857	104287	455	13	6.09091	7	34	22	143	26	156	2.86798	291	1.56357	51	0	1	Chemical Physics	0.421053	Inorganic & Nuclear Chemistry	0.105263	Physics & Astronomy	0.561404	1622	2451	92738
Tombuloglu, Huseyin	Imam Abdulrahman Bin Faisal university	sau	52	2010	2021	179129	282	9	4.8977	2	13	20	110	35	179	2.61073	241	1.17012	46	0.2419	136021	372	10	5.95881	2	15	20	169	35	247	2.77101	267	1.39326	46	0	0	Plant Biology & Botany	0.347826	Environmental Sciences	0.130435	Biology	0.347826	2156	2876	134814
El-Toni, Ahmed M.	King Saud University	sau	118	2004	2021	179359	1016	17	6.62351	0	0	24	104	29	133	2.61023	915	1.11038	88	0.2606	154434	1374	22	7.72033	0	0	24	108	29	144	2.72341	1084	1.26753	90	0	2	Materials	0.322034	Nanoscience & Nanotechnology	0.110169	Enabling & Strategic Technologies	0.525424	3220	3739	285331
El-Hamshary, Hany	King Saud University	sau	75	1988	2021	179453	504	12	5.48496	1	15	15	63	24	63	2.61004	461	1.09328	56	0.1792	161870	614	15	5.92781	1	16	15	70	24	71	2.70594	516	1.18992	59	1	1	Polymers	0.361111	Nanoscience & Nanotechnology	0.152778	Chemistry	0.458333	1659	1820	100162
Mansour, S. F.	King Abdulaziz University	sau	72	1993	2021	179825	337	10	6.52619	1	3	25	161	34	167	2.60929	255	1.32157	60	0.6445	55654	948	18	9.45952	1	3	25	474	34	491	3.08645	359	2.64067	65	0	0	Materials	0.375	Applied Physics	0.347222	Physics & Astronomy	0.472222	1031	3749	285331
Ebeid, Tarek A.	Al Qassim University	sau	45	2005	2021	179864	275	9	5.93849	3	13	10	84	19	151	2.60919	236	1.16525	41	0.2949	142168	390	12	6.07738	3	16	10	97	19	210	2.75453	272	1.43382	44	0	1	Dairy & Animal Science	0.844444	Veterinary Sciences	0.0444444	Agriculture, Fisheries & Forestry	0.888889	385	540	58065
Alabdulwahab, Ahmed	King Abdulaziz University	sau	35	2014	2021	179926	1047	17	5.41667	1	0	5	128	8	167	2.60907	855	1.22456	30	0.1157	175469	1184	19	6.08333	1	0	5	134	8	193	2.67519	926	1.27862	31	0	3	Energy	0.735294	Electrical & Electronic Engineering	0.0882353	Enabling & Strategic Technologies	0.735294	4120	4263	229150
Md, Shadab	King Abdulaziz University	sau	63	2011	2021	179992	707	15	5.53341	0	0	19	171	26	227	2.60893	535	1.3215	56	0.1409	173647	823	16	5.92388	0	0	19	204	26	290	2.6792	592	1.3902	58	4	9	Pharmacology & Pharmacy	0.491803	Polymers	0.0819672	Clinical Medicine	0.557377	1303	1361	131063
Sait, Sadiq M.	King Fahd University of Petroleum and Minerals	sau	211	1987	2021	180113	907	16	6.90357	4	0	77	48	133	339	2.60865	715	1.26853	86	0.2391	158216	1192	19	7.83214	4	0	77	49	133	460	2.71447	816	1.46078	89	3	11	Artificial Intelligence & Image Processing	0.209524	Electrical & Electronic Engineering	0.17619	Information & Communication Technologies	0.519048	3509	4053	253359
Amanullah, Md	Saudi Arabian Oil Company	sau	77	1987	2020	180310	201	8	4.78333	20	21	53	125	70	171	2.60818	157	1.28025	35	0.0383	204275	209	8	4.78333	20	22	53	131	70	178	2.61637	161	1.29814	39	0	4	Energy	0.893939	Geochemistry & Geophysics	0.0454545	Enabling & Strategic Technologies	0.893939	4890	4271	229150
Al-Agel, Faisal A.	Jouf University	sau	53	1998	2017	180711	325	12	4.125	9	5	23	151	36	226	2.60735	123	2.64228	33	0.2597	171416	439	12	4.45833	9	5	23	190	36	287	2.68424	136	3.22794	36	4	1	Materials	0.358491	Applied Physics	0.283019	Enabling & Strategic Technologies	0.490566	3610	3773	285331
Aly, Hamdy A.A.	King Abdulaziz University	sau	34	2000	2021	180857	202	9	5.6	3	17	21	119	21	119	2.60703	184	1.09783	29	0.0288	202574	208	9	5.6	3	19	21	124	21	124	2.6197	187	1.1123	30	0	2	Toxicology	0.441176	Pharmacology & Pharmacy	0.147059	Biomedical Research	0.558824	882	795	53247
Messali, Mouslim	Taibah University	sau	114	2003	2021	181111	472	10	4.3921	5	13	17	90	35	131	2.60655	384	1.22917	84	0.3723	118989	752	14	5.08019	5	19	17	116	35	173	2.82009	496	1.51613	92	16	2	Organic Chemistry	0.219298	Inorganic & Nuclear Chemistry	0.184211	Chemistry	0.517544	1758	2754	144918
Al-Sayari, S. A.	Najran University	sau	72	2011	2020	181395	737	14	5.73139	2	15	3	15	12	116	2.606	690	1.06812	57	0.1672	174077	885	15	6.98535	2	15	3	15	12	128	2.67825	757	1.16909	60	6	3	Applied Physics	0.208333	Materials	0.180556	Enabling & Strategic Technologies	0.361111	3987	4030	269833
Rashad, M.	University of Tabuk	sau	75	2005	2021	181623	349	10	4.66786	2	13	26	98	39	138	2.60556	325	1.07385	50	0.4581	66745	644	15	7.82857	2	25	26	187	39	272	3.02545	469	1.37313	61	0	0	Applied Physics	0.546667	General Physics	0.146667	Physics & Astronomy	0.706667	1412	4037	269833
Aljadhey, Hisham S.	Saudi Food and Drug Authority	sau	112	2004	2020	181880	430	10	4.83075	4	8	17	69	69	248	2.60501	385	1.11688	91	0.1004	189556	478	11	4.89742	4	8	17	77	69	271	2.64566	413	1.15738	94	6	13	Pharmacology & Pharmacy	0.4	General & Internal Medicine	0.163636	Clinical Medicine	0.718182	1439	1373	131063
Alqahtani, Rubayyi T.	Al-Imam Muhammad Ibn Saud Islamic University	sau	49	2011	2021	181909	282	10	6.125	2	15	12	37	41	209	2.60496	244	1.15574	35	0.221	178752	362	11	6.125	2	15	12	45	41	243	2.66806	304	1.19079	38	3	0	Optics	0.285714	General Mathematics	0.122449	Physics & Astronomy	0.44898	854	829	64512
Lemine, O. M.	Al-Imam Muhammad Ibn Saud Islamic University	sau	61	1996	2021	182380	256	9	3.94008	5	22	26	124	33	150	2.60399	243	1.0535	40	0.0986	196821	284	9	4.25119	5	22	26	130	33	160	2.63099	264	1.07576	42	0	5	Applied Physics	0.440678	Materials	0.254237	Physics & Astronomy	0.576271	4562	4053	269833
Al-Hadeethi, Yas	King Abdulaziz University	sau	91	2011	2021	182436	401	12	6.69802	1	0	34	236	47	274	2.60387	307	1.30619	56	0.5866	69588	970	18	8.74921	1	0	34	714	47	795	3.01065	495	1.9596	63	9	0	Applied Physics	0.311111	Materials	0.288889	Enabling & Strategic Technologies	0.411111	1463	4057	269833
Siddiqui, Maqsood A.	King Saud University	sau	93	2007	2021	182626	745	14	5.5382	0	0	18	139	34	294	2.6035	689	1.08128	83	0.1786	168270	907	16	5.89535	0	0	18	177	34	355	2.6913	755	1.20132	85	2	4	Toxicology	0.282609	Chemical Physics	0.0869565	Biomedical Research	0.358696	722	805	53247
Al-Shabanah, Othman A.	King Saud University College of Pharmacy	sau	155	1991	2019	182834	531	12	5.96706	5	4	31	55	63	199	2.60299	465	1.14194	90	0.0635	209388	567	12	5.98095	5	4	31	57	63	206	2.6069	491	1.15479	92	1	9	Pharmacology & Pharmacy	0.316129	Toxicology	0.103226	Clinical Medicine	0.677419	1609	1379	131063
Yousef, Ali A.	Saudi Arabian Oil Company	sau	70	2005	2021	183100	484	11	4.99283	0	0	14	305	58	421	2.60242	337	1.4362	49	0.1295	181073	556	12	5.6095	0	0	14	320	58	477	2.66337	369	1.50678	51	0	0	Energy	0.560606	Geochemistry & Geophysics	0.257576	Enabling & Strategic Technologies	0.575758	4263	4335	229150
Bhatt, Prashant M.	King Abdullah University of Science and Technology	sau	54	2005	2021	183322	1378	18	4.79141	0	0	11	133	11	133	2.60194	1061	1.29877	46	0.0993	182310	1530	21	5.05927	0	0	11	145	11	145	2.6607	1108	1.38087	46	0	0	Organic Chemistry	0.296296	General Chemistry	0.203704	Chemistry	0.703704	2805	2794	144918
Abdulghani, Hamza Mohammad	King Saud University	sau	47	1998	2021	183497	253	9	4.06432	1	10	22	180	33	217	2.60158	237	1.06751	33	0.0524	192786	267	9	4.48099	1	11	22	193	33	230	2.63915	244	1.09426	34	3	8	General & Internal Medicine	0.276596	Medical Informatics	0.234043	Clinical Medicine	0.638298	1852	1851	224174
Alshammari, Ahmad S.	King Abdulaziz City for Science and Technology	sau	36	2010	2020	184642	669	12	3.94087	1	12	11	85	11	85	2.59913	652	1.02607	29	0.0429	214585	699	12	3.94087	1	12	11	86	11	86	2.59736	675	1.03556	29	0	4	Organic Chemistry	0.314286	Physical Chemistry	0.285714	Chemistry	0.742857	3343	2822	144918
Rahman, Md Abdur	University of Prince Mugrin	sau	119	2004	2021	185949	438	10	4.93968	8	2	52	204	55	237	2.59628	412	1.06311	63	0.2136	151596	557	12	4.80837	8	4	52	252	55	294	2.73041	471	1.18259	78	2	5	Artificial Intelligence & Image Processing	0.189189	Networking & Telecommunications	0.144144	Information & Communication Technologies	0.45045	3363	4179	253359
Fahmy, Mohamed Abdelsabour	Umm Al-Qura University	sau	35	2002	2021	186333	100	6	6	28	87	29	87	33	92	2.59541	40	2.5	22	0.6183	44740	262	10	10	28	230	29	235	33	247	3.15934	51	5.13725	28	1	0	Mechanical Engineering & Transports	0.514286	Applied Mathematics	0.228571	Engineering	0.6	473	1727	109724
Al-Quraishy, Saleh	King Saud University College of Science	sau	320	2007	2021	186797	807	12	5.99802	2	0	42	102	139	395	2.59439	702	1.14957	199	0.2002	166784	1009	13	6.90516	2	0	42	132	139	490	2.69458	795	1.26918	214	6	9	Mycology & Parasitology	0.5	Plant Biology & Botany	0.084375	Biomedical Research	0.61875	322	330	24819
Sivasankaran, S.	King Abdulaziz University	sau	143	2005	2021	186845	513	12	6.79167	0	0	45	160	66	282	2.5943	342	1.5	95	0.2764	155094	709	14	7.73333	0	0	45	208	66	373	2.72186	403	1.75931	104	11	15	Mechanical Engineering & Transports	0.391608	Materials	0.118881	Engineering	0.468531	1531	1732	109724
Ibrir, Salim	King Fahd University of Petroleum and Minerals	sau	102	1997	2021	187039	134	6	5	53	50	87	126	95	134	2.59392	121	1.10744	29	0.0946	207315	148	6	4.66667	53	56	87	140	95	148	2.61079	128	1.15625	32	0	1	Industrial Engineering & Automation	0.66	Electrical & Electronic Engineering	0.17	Engineering	0.87	1884	1655	96361
Alghamdi, Khalid M.	King Saud University	sau	67	2007	2020	187639	230	8	4.54091	9	9	53	204	56	210	2.5926	218	1.05505	41	0.0535	210576	243	8	4.54091	9	10	53	210	56	216	2.60473	224	1.08482	41	0	5	Dermatology & Venereal Diseases	0.701493	Pharmacology & Pharmacy	0.104478	Clinical Medicine	0.955224	814	737	49699
Alghamdi, Turki Ali	Umm Al-Qura University	sau	38	2009	2021	188096	205	9	5.06071	6	43	11	52	23	107	2.59166	196	1.04592	30	0.1633	186116	245	9	5.20357	6	48	11	65	23	128	2.65263	224	1.09375	30	3	24	Networking & Telecommunications	0.605263	Artificial Intelligence & Image Processing	0.210526	Information & Communication Technologies	0.815789	1731	1733	183648
Mosaad, Mohamed I.	Yanbu Industrial College	sau	26	2006	2021	188285	157	7	5.28333	2	29	12	119	21	139	2.59131	132	1.18939	22	0.2864	134511	220	10	5.53333	2	39	12	160	21	190	2.77516	159	1.38365	22	1	2	Energy	0.576923	Electrical & Electronic Engineering	0.230769	Enabling & Strategic Technologies	0.576923	3087	4479	229150
Elansary, Hosam O.	King Saud University	sau	74	2010	2021	188300	356	9	5.15357	4	4	40	167	51	214	2.59127	329	1.08207	63	0.4565	62134	655	16	6.90357	4	15	40	324	51	405	3.04975	425	1.54118	72	0	1	Plant Biology & Botany	0.337838	Chemical Engineering	0.135135	Biology	0.391892	924	3029	134814
Li, Peng	King Abdullah University of Science and Technology	sau	156	1991	2021	188696	962	12	4.96052	0	0	45	214	50	230	2.59042	927	1.03776	87	0.0559	205017	1019	13	5.01171	0	0	45	226	50	243	2.61503	972	1.04835	91	1	2	Applied Physics	0.36129	Optics	0.129032	Physics & Astronomy	0.548387	4776	4224	269833
Ibrahim, Nahla Khamis	King Abdulaziz University	sau	46	2001	2021	189613	185	7	4.76468	3	19	35	163	37	168	2.58862	176	1.05114	34	0.0107	219130	187	7	4.76468	3	20	35	165	37	170	2.58915	178	1.05056	35	0	5	General & Internal Medicine	0.73913	Microbiology	0.130435	Clinical Medicine	0.76087	2068	1915	224174
Lauersen, Kyle J.	King Abdullah University of Science and Technology	sau	23	2011	2021	189646	277	11	3.76046	1	17	9	103	12	135	2.58855	168	1.64881	20	0.2452	168859	367	12	3.76046	1	22	9	130	12	170	2.68991	200	1.835	21	0	0	Biotechnology	0.521739	Developmental Biology	0.217391	Enabling & Strategic Technologies	0.565217	763	902	52513
Cruz, Jonas Preposi	Shaqra University	sau	57	2015	2021	190107	251	9	4.44769	2	13	25	131	36	161	2.58756	214	1.1729	50	0.2181	165819	321	10	4.85841	2	16	25	155	36	205	2.69678	244	1.31557	52	0	7	Nursing	0.690909	Microbiology	0.0909091	Public Health & Health Services	0.709091	461	581	90621
Khan, Wazir Zada	King Saud University	sau	66	2009	2021	190790	540	11	4.79286	0	0	27	308	38	344	2.58623	513	1.05263	48	0.1346	182231	624	12	5.59286	0	0	27	339	38	393	2.66087	566	1.10247	50	3	16	Networking & Telecommunications	0.47541	Artificial Intelligence & Image Processing	0.295082	Information & Communication Technologies	0.836066	1691	1759	183648
Olatunji, Sunday O.	Imam Abdulrahman Bin Faisal university	sau	87	2009	2021	191163	316	9	5.28333	2	13	20	50	59	230	2.58542	269	1.17472	60	0.2198	170315	405	10	6.24167	2	14	20	55	59	276	2.68665	296	1.36824	65	2	8	Artificial Intelligence & Image Processing	0.458824	Energy	0.0941176	Information & Communication Technologies	0.552941	3760	4298	253359
Al-Raddadi, Rajaa	King Abdulaziz University	sau	105	2000	2021	191410	17976	43	2.33398	0	0	6	23	12	35	2.58483	16327	1.101	89	0.1032	185194	20045	45	2.71623	0	0	6	28	12	41	2.65454	17608	1.1384	91	0	52	General & Internal Medicine	0.409524	Public Health	0.114286	Clinical Medicine	0.733333	1793	1936	224174
Hussein, Ala	Prince Mohammad Bin Fahd University	sau	43	2009	2021	191932	158	6	4.66667	7	49	27	120	39	129	2.58374	148	1.06757	26	0.1023	208767	176	6	4.66667	7	52	27	128	39	145	2.60805	158	1.11392	31	0	5	Electrical & Electronic Engineering	0.534884	Energy	0.325581	Engineering	0.55814	752	669	105029
ElSawy, Hesham	King Fahd University of Petroleum and Minerals	sau	97	2011	2021	192800	556	13	5.58333	1	0	21	217	22	222	2.58189	430	1.29302	71	0.1511	133769	655	14	6.78333	1	2	21	242	22	250	2.77732	461	1.42082	77	0	8	Networking & Telecommunications	0.979167	Electrical & Electronic Engineering	0.0104167	Information & Communication Technologies	0.989583	1182	1784	183648
Elashmawy, Mohamed	University of Hail	sau	7	2017	2021	192818	119	5	4.5	5	99	7	119	7	119	2.58186	89	1.33708	6	0.2959	141735	169	6	5	5	136	7	169	7	169	2.75578	99	1.70707	6	0	0	Chemical Engineering	0.285714	Environmental Sciences	0.285714	Engineering	0.571429	1101	1541	66189
Khaled, A. R.A.	King Abdulaziz University	sau	64	1999	2015	193648	253	8	3.91667	23	12	52	143	61	251	2.58009	230	1.1	31	0.0117	226246	256	8	3.91667	23	12	52	146	61	254	2.57682	233	1.09871	31	1	0	Mechanical Engineering & Transports	0.765625	Numerical & Computational Mathematics	0.046875	Engineering	0.796875	2203	1787	109724
Kadi, Mohammad W.	King Abdulaziz University	sau	58	1997	2021	194476	237	8	4.85833	4	14	32	130	37	150	2.57848	212	1.11792	46	0.2883	138545	333	11	5.64167	4	14	32	190	37	225	2.76438	268	1.24254	47	0	0	Materials	0.206897	Nuclear & Particle Physics	0.12069	Enabling & Strategic Technologies	0.310345	2822	4097	285331
Abu-Thabit, Nedal	Jubail Industrial College	sau	33	2009	2020	195025	159	7	4.7	3	31	19	122	27	140	2.5774	156	1.01923	26	0.0422	227300	166	7	4.7	3	31	19	123	27	141	2.57498	163	1.0184	26	0	1	Polymers	0.333333	Analytical Chemistry	0.166667	Chemistry	0.555556	2376	1974	100162
Topuz, Fuat	King Abdullah University of Science and Technology	sau	36	2008	2021	195563	429	12	6.06667	0	0	25	238	25	238	2.57635	396	1.08333	33	0.0987	194726	476	13	6.56667	0	0	25	274	25	274	2.6353	417	1.14149	33	0	1	Polymers	0.277778	Biomedical Engineering	0.111111	Chemistry	0.444444	2024	1983	100162
Basit, Salman	Taibah University	sau	95	2008	2021	196292	297	9	3.75108	1	24	16	88	39	136	2.57473	275	1.08	62	0.2059	167919	374	10	4.79215	1	24	16	99	39	178	2.69205	311	1.20257	68	3	0	Genetics & Heredity	0.378947	Dermatology & Venereal Diseases	0.136842	Biomedical Research	0.505263	649	766	36846
Hassan, Syed Fida	King Fahd University of Petroleum and Minerals	sau	65	2002	2021	196650	267	8	5.59091	6	7	45	152	46	159	2.574	226	1.18142	43	0.1387	189533	310	9	5.84091	6	7	45	184	46	193	2.6457	248	1.25	47	1	11	Materials	0.815385	Mining & Metallurgy	0.0461538	Enabling & Strategic Technologies	0.876923	4068	4162	285331
Mhareb, M. H.A.	Imam Abdulrahman Bin Faisal university	sau	46	2014	2021	197045	276	9	3.99167	1	23	13	102	17	112	2.57321	207	1.33333	42	0.5009	91108	553	13	5.66706	1	32	13	188	17	211	2.91606	297	1.86195	44	0	1	Applied Physics	0.282609	Nuclear & Particle Physics	0.173913	Physics & Astronomy	0.695652	1952	4421	269833
Mahmoud, E. E.	Taif University	sau	69	2007	2021	198008	187	7	4.91667	9	34	29	71	50	160	2.57128	114	1.64035	46	0.4905	70038	367	10	7.58333	9	71	29	185	50	322	3.00838	152	2.41447	56	3	2	Acoustics	0.132353	Applied Mathematics	0.117647	Physics & Astronomy	0.529412	157	489	32178
Iliyasu, Abdullah M.	Prince Sattam Bin Abdulaziz University	sau	68	2010	2021	198734	433	13	5.7873	3	8	17	54	22	78	2.56981	251	1.7251	45	0.1996	164626	541	14	6.0373	3	13	17	69	22	106	2.69941	293	1.84642	50	4	2	Artificial Intelligence & Image Processing	0.439394	Networking & Telecommunications	0.151515	Information & Communication Technologies	0.621212	3643	4445	253359
El-Sayed, Ahmed K.	King Saud University	sau	43	2005	2021	199506	208	8	5.45	5	11	21	133	24	146	2.56834	146	1.42466	32	0.1297	202216	239	8	5.7	5	13	21	151	24	165	2.62039	165	1.44848	34	0	5	Civil Engineering	0.581395	Building & Construction	0.209302	Engineering	0.627907	920	843	47647
Khan, Aslam	King Saud University	sau	110	1998	2021	200681	429	11	4.47421	6	10	26	56	41	154	2.56614	376	1.14096	78	0.508	93798	872	17	6.35853	6	13	26	95	41	276	2.90573	539	1.61781	89	0	1	Materials	0.181818	Chemical Physics	0.118182	Enabling & Strategic Technologies	0.354545	1815	4264	285331
Kandeel, Mahmoud	King Faisal University	sau	76	2007	2021	201574	341	7	3.66905	3	5	44	269	56	302	2.56448	313	1.08946	42	0.2405	166574	449	9	4.33041	3	5	44	316	56	370	2.69502	360	1.24722	57	6	0	Pharmacology & Pharmacy	0.197368	Veterinary Sciences	0.131579	Biomedical Research	0.302632	1249	1566	131063
Ghanem, Mohamed A.	King Saud University	sau	93	2000	2021	202237	375	9	5.175	1	10	26	61	37	171	2.5632	327	1.14679	70	0.174	182600	454	10	5.99167	1	10	26	75	37	209	2.66007	362	1.25414	70	0	2	Energy	0.365591	Applied Physics	0.172043	Enabling & Strategic Technologies	0.494624	4303	4815	229150
Daud, Ali	University of Jeddah	sau	72	2009	2021	204001	333	10	4.82262	3	5	24	132	32	155	2.55975	300	1.11	54	0.2071	174118	420	11	5.87976	3	6	24	155	32	184	2.67814	328	1.28049	57	0	11	Artificial Intelligence & Image Processing	0.444444	Information & Library Sciences	0.125	Information & Communication Technologies	0.694444	3848	4559	253359
Al-Majed, Abdulhakeem A.	King Saud University College of Pharmacy	sau	43	2000	2011	204576	288	9	4.29405	6	5	21	182	25	207	2.55874	218	1.3211	31	0.0557	233497	305	9	4.29405	6	5	21	191	25	216	2.56443	223	1.36771	31	3	4	Pharmacology & Pharmacy	0.418605	Neurology & Neurosurgery	0.232558	Clinical Medicine	0.72093	1848	1595	131063
Farhat, Mohamed	King Abdullah University of Science and Technology	sau	97	2008	2021	205634	511	12	5.80952	0	0	44	201	56	214	2.55679	418	1.22249	64	0.204	175096	642	14	6.97619	0	0	44	247	56	264	2.67596	470	1.36596	67	0	1	Optics	0.271739	Applied Physics	0.26087	Physics & Astronomy	0.706522	831	937	64512
Zhu, Zhiyong	King Abdullah University of Science and Technology	sau	60	2004	2021	206447	674	12	4.20397	0	0	17	261	17	261	2.55526	633	1.06477	38	0.0132	243300	683	12	4.20397	0	0	17	261	17	261	2.54852	642	1.06386	38	0	1	Applied Physics	0.5	General Physics	0.166667	Physics & Astronomy	0.8	5700	4632	269833
Alangari, Abdullah	King Saud University Medical College	sau	35	2004	2021	207180	283	9	2.92328	4	39	18	91	25	109	2.55385	264	1.07197	22	0.1797	223170	345	9	2.96032	4	40	18	97	25	118	2.58215	319	1.0815	22	0	0	General & Internal Medicine	0.257143	Respiratory System	0.2	Clinical Medicine	0.914286	2104	2089	224174
Banik, Bimal K.	Prince Mohammad Bin Fahd University	sau	203	1988	2021	207204	291	8	4.95	23	8	85	80	177	267	2.55381	262	1.11069	74	0.1826	177675	356	8	5.43333	23	12	85	112	177	328	2.67037	278	1.28058	92	1	4	Organic Chemistry	0.602041	General Chemistry	0.168367	Chemistry	0.938776	2723	3172	144918
Haider, Sajjad	King Saud University	sau	75	2005	2021	208583	911	13	5.17698	0	0	17	135	31	192	2.55113	851	1.07051	58	0.1642	188253	1090	16	5.78095	0	0	17	157	31	218	2.64829	942	1.15711	61	4	1	Materials	0.222222	Polymers	0.180556	Chemistry	0.416667	4042	4464	285331
Ullah, Malik Zaka	King Abdulaziz University	sau	115	2013	2021	209855	603	13	5.87262	2	5	19	38	32	99	2.54879	397	1.51889	89	0.2045	201413	758	14	6.5254	2	5	19	40	32	124	2.62195	493	1.53753	94	3	0	Optics	0.304348	Numerical & Computational Mathematics	0.104348	Physics & Astronomy	0.521739	972	957	64512
Kumar, Shalendra	King Faisal University	sau	192	2006	2021	210120	668	13	5.99693	1	2	27	62	50	113	2.54827	583	1.1458	121	0.2426	174640	882	14	6.94373	1	2	27	83	50	177	2.67703	676	1.30473	139	10	3	Applied Physics	0.368421	Materials	0.263158	Physics & Astronomy	0.615789	4002	4728	269833
Hjiri, M.	King Abdulaziz University	sau	41	2011	2021	211560	268	9	3.99484	1	9	17	151	18	153	2.54568	229	1.17031	33	0.2118	187337	340	11	4.19603	1	10	17	181	18	183	2.6502	259	1.31274	33	2	0	Applied Physics	0.487805	Analytical Chemistry	0.195122	Physics & Astronomy	0.536585	4303	4763	269833
Miandad, R.	King Abdulaziz University	sau	15	2016	2019	211622	723	12	2.31829	0	0	9	442	10	447	2.54552	600	1.205	15	0.0203	246162	738	12	2.31829	0	0	9	450	10	455	2.54393	605	1.21983	15	0	2	Biotechnology	0.285714	Environmental Sciences	0.285714	Enabling & Strategic Technologies	0.5	1206	1024	52513
Hussain, Muhammad Mustafa	King Abdullah University of Science and Technology	sau	264	2005	2021	212904	796	14	6.70882	1	0	25	22	203	595	2.54309	651	1.22273	128	0.2127	192263	1011	15	7.81528	1	0	25	25	203	802	2.64013	693	1.45887	154	0	5	Applied Physics	0.51938	Nanoscience & Nanotechnology	0.24031	Physics & Astronomy	0.523256	4448	4803	269833
Khasim, Syed	University of Tabuk	sau	45	2000	2021	214458	208	9	5.05	1	23	7	54	23	115	2.5403	186	1.11828	35	0.2778	167183	288	10	5.89286	1	27	7	77	23	164	2.69368	208	1.38462	40	2	2	Applied Physics	0.355556	Polymers	0.155556	Physics & Astronomy	0.4	3797	4853	269833
Ahmed, Jahangeer	King Saud University	sau	74	2007	2021	214537	582	13	6.2377	0	0	23	134	29	169	2.54016	486	1.19753	66	0.195	189548	723	15	6.83611	0	0	23	175	29	217	2.64567	535	1.3514	69	2	3	Materials	0.324324	Chemical Physics	0.108108	Enabling & Strategic Technologies	0.459459	4069	4618	285331
Alrajeh, Nabil A.	King Saud University College of Applied Medical Sciences	sau	78	2002	2021	215711	617	15	5.97619	1	0	14	75	35	231	2.53802	544	1.13419	63	0.1322	233703	711	15	6.38452	1	0	14	77	35	247	2.56405	603	1.1791	63	0	36	Networking & Telecommunications	0.467532	Analytical Chemistry	0.181818	Information & Communication Technologies	0.571429	2197	2024	183648
Rehman, Muneeb U.	King Saud University	sau	85	2011	2021	215780	580	13	5.38807	0	0	18	148	24	212	2.53789	501	1.15768	71	0.1036	220192	647	14	5.681	0	0	18	170	24	236	2.58729	530	1.22075	73	5	8	Toxicology	0.166667	Pharmacology & Pharmacy	0.166667	Clinical Medicine	0.410256	972	952	53247
Moran, Brian	King Abdullah University of Science and Technology	sau	101	1986	2021	216139	595	13	7.53333	1	0	12	57	45	246	2.53725	489	1.21677	55	0.0556	236255	630	13	7.86667	1	0	12	62	45	274	2.55986	501	1.25749	55	0	4	Mechanical Engineering & Transports	0.485149	Applied Mathematics	0.19802	Engineering	0.594059	2309	1987	109724
Bozkurt, Ayhan	Imam Abdulrahman Bin Faisal university	sau	165	1996	2021	216982	423	10	5.76944	3	4	16	37	119	285	2.53572	336	1.25893	116	0.302	179497	606	11	6.90278	3	4	16	45	119	412	2.66652	372	1.62903	125	2	4	Polymers	0.371951	Energy	0.256098	Chemistry	0.445122	1859	2213	100162
Wonka, Peter	King Abdullah University of Science and Technology	sau	180	1999	2021	217690	1039	13	7.94286	4	0	12	17	94	419	2.53443	821	1.26553	124	0.0797	243361	1129	14	7.61786	4	0	12	18	94	447	2.54842	865	1.3052	126	0	7	Software Engineering	0.754386	Artificial Intelligence & Image Processing	0.169591	Information & Communication Technologies	0.94152	432	402	21676
El-Sousy, Fayez F.M.	Prince Sattam Bin Abdulaziz University	sau	52	1996	2021	217986	102	7	4.95	14	49	43	93	44	93	2.53392	91	1.12088	22	0.2662	187505	139	8	4.95	14	59	43	124	44	125	2.64988	99	1.40404	27	3	0	Electrical & Electronic Engineering	0.647059	Industrial Engineering & Automation	0.137255	Engineering	0.803922	675	792	105029
Afify, Ahmed A.	Al Qassim University	sau	35	2001	2020	218160	130	7	5	10	42	21	65	33	124	2.5336	120	1.08333	27	0.0845	230923	142	7	5.5	10	42	21	70	33	136	2.56863	127	1.11811	30	0	2	Mechanical Engineering & Transports	0.371429	Fluids & Plasmas	0.114286	Engineering	0.457143	2265	2006	109724
Alamry, Khalid A.	King Abdulaziz University	sau	269	2011	2021	218199	1351	18	8.02259	0	0	7	12	56	213	2.53353	1206	1.12023	188	0.2227	191813	1738	20	8.96394	0	0	7	16	56	279	2.64102	1395	1.24588	204	0	4	Inorganic & Nuclear Chemistry	0.149254	Polymers	0.119403	Chemistry	0.559701	1115	1215	72062
Zeitoun, Obida	King Saud University	sau	36	1994	2021	218831	148	9	5.08333	5	20	19	77	28	116	2.53239	130	1.13846	22	0.0263	254663	152	9	5.08333	5	20	19	78	28	119	2.53027	134	1.13433	23	0	0	Mechanical Engineering & Transports	0.722222	Energy	0.111111	Engineering	0.75	2466	2010	109724
Saleh, Sayed M.	Al Qassim University	sau	28	2008	2021	219532	216	8	3.95952	1	29	13	93	16	99	2.53113	209	1.03349	25	0.203	174845	271	9	4.98333	1	33	13	123	16	131	2.67656	224	1.20982	27	0	0	Analytical Chemistry	0.25	Chemical Physics	0.25	Chemistry	0.464286	1391	1892	102767
Al-Mayouf, Abdullah	King Saud University	sau	91	1986	2021	220304	648	12	4.86468	8	4	19	24	41	276	2.52976	585	1.10769	74	0.1529	182925	765	14	5.80635	8	6	19	27	41	311	2.65935	639	1.19718	75	0	6	Energy	0.373626	Materials	0.21978	Enabling & Strategic Technologies	0.626374	4310	5265	229150
Deriche, Mohamed	King Fahd University of Petroleum and Minerals	sau	239	1988	2021	220619	367	9	5.575	11	6	43	46	155	225	2.52916	321	1.1433	88	0.164	211735	439	11	5.90833	11	6	43	48	155	255	2.60265	350	1.25429	99	3	10	Networking & Telecommunications	0.324561	Artificial Intelligence & Image Processing	0.22807	Information & Communication Technologies	0.578947	1974	2080	183648
Shahid, Muhammad	University of Hafr Al-Batin	sau	92	2006	2021	221979	478	12	5.56667	2	3	18	59	27	133	2.52673	423	1.13002	70	0.322	189985	705	15	6.10476	2	3	18	62	27	175	2.64477	498	1.41566	74	4	0	Materials	0.402174	Applied Physics	0.184783	Enabling & Strategic Technologies	0.673913	4082	4829	285331
Ahmad, Javed	Najran University	sau	55	2011	2021	222815	512	13	5.91071	0	0	14	122	23	204	2.52536	463	1.10583	50	0.2381	186394	672	15	6.26071	0	0	14	184	23	294	2.65211	511	1.31507	53	4	5	Pharmacology & Pharmacy	0.313725	Medicinal & Biomolecular Chemistry	0.196078	Clinical Medicine	0.411765	1414	1758	131063
Alhaidari, A. D.	Saudi Center for Theoretical Physics	sau	117	2000	2021	223870	127	5	3.91667	75	72	104	113	110	121	2.52358	86	1.47674	47	0.3586	120919	198	7	5.58333	75	108	104	179	110	192	2.81436	98	2.02041	60	0	0	Mathematical Physics	0.286957	General Physics	0.286957	Physics & Astronomy	0.965217	73	126	5787
Abdulraheem, Abdulazeez	King Fahd University of Petroleum and Minerals	sau	213	1991	2022	224057	608	12	6.80952	1	1	10	20	114	418	2.52325	423	1.43735	134	0.479	98026	1167	16	10.8762	1	3	10	29	114	753	2.88969	524	2.2271	160	0	5	Energy	0.655914	Artificial Intelligence & Image Processing	0.0967742	Enabling & Strategic Technologies	0.677419	2152	5367	229150
Al-Ghamdi, Khalid A.	King Abdulaziz University	sau	40	2013	2019	224549	161	8	5.15	7	18	23	89	29	115	2.52241	145	1.11034	34	0.1869	202707	198	9	5.85	7	18	23	112	29	138	2.61943	167	1.18563	34	0	3	Industrial Engineering & Automation	0.25	Materials	0.25	Engineering	0.425	1838	2021	96361
Tchier, Fairouz	King Saud University	sau	71	1995	2021	224885	405	12	7.93333	10	0	31	61	52	294	2.52183	346	1.17052	48	0.1785	215048	493	13	8.51667	10	0	31	79	52	334	2.59652	416	1.1851	48	2	4	Nuclear & Particle Physics	0.102941	Industrial Engineering & Automation	0.0882353	Physics & Astronomy	0.441176	2999	2694	135975
Alsalme, Ali	King Saud University	sau	138	2008	2021	225837	1043	16	6.76872	0	0	15	62	29	88	2.52012	992	1.05141	110	0.1622	198453	1245	19	7.75205	0	0	15	76	29	108	2.62763	1121	1.11062	117	2	4	Inorganic & Nuclear Chemistry	0.210145	Organic Chemistry	0.152174	Chemistry	0.572464	1162	1274	72062
Azum, Naved	King Abdulaziz University	sau	114	2008	2021	226062	472	12	5.90202	0	0	41	159	47	188	2.51973	273	1.72894	79	0.4756	119134	900	18	7.96313	0	0	41	286	47	335	2.81969	340	2.64706	84	0	0	Chemical Physics	0.415929	Chemical Engineering	0.185841	Physics & Astronomy	0.451327	1809	3006	92738
Ahmad, Ajaz	King Saud University	sau	95	2009	2021	226133	551	12	5.90397	0	0	30	148	39	174	2.5196	498	1.10643	73	0.1484	212689	647	13	6.80079	0	0	30	173	39	206	2.60079	554	1.16787	83	0	8	Pharmacology & Pharmacy	0.231579	Analytical Chemistry	0.126316	Clinical Medicine	0.389474	1647	1781	131063
Sheikh, Ishfaq Ahmad	King Abdulaziz University	sau	53	2007	2021	227433	238	10	3.98979	2	9	22	98	36	157	2.51728	225	1.05778	39	0.1019	225146	265	10	3.76479	2	15	22	113	36	175	2.57871	244	1.08607	42	2	0	Toxicology	0.150943	Oncology & Carcinogenesis	0.150943	Clinical Medicine	0.528302	1000	1003	53247
Hamdy, Mohamed S.	King Khalid University	sau	93	1996	2021	227547	319	9	4.69405	4	6	25	87	62	174	2.51709	294	1.08503	77	0.4639	94065	595	13	6.9369	4	16	25	134	62	325	2.9047	395	1.50633	81	0	2	Physical Chemistry	0.236559	Applied Physics	0.193548	Chemistry	0.505376	464	1222	36069
Alsharaeh, Edreese	Alfaisal University	sau	52	2003	2021	228422	280	9	3.93303	3	12	13	73	30	172	2.51559	274	1.0219	40	0.1331	223796	323	10	4.3497	3	12	13	81	30	193	2.58103	303	1.06601	43	3	2	Applied Physics	0.14	Chemical Physics	0.12	Enabling & Strategic Technologies	0.3	5228	5183	269833
Wani, Tanveer A.	King Saud University	sau	77	2006	2021	229398	274	10	3.61667	1	4	28	161	43	216	2.51384	189	1.44974	43	0.2303	171024	356	12	4.81667	1	5	28	204	43	276	2.68516	207	1.71981	55	1	1	Pharmacology & Pharmacy	0.246753	Analytical Chemistry	0.168831	Chemistry	0.493506	1285	1803	131063
Al-Omar, Mohamed A.	King Saud University	sau	311	2000	2021	229459	433	8	3.99286	10	19	30	50	71	124	2.51373	396	1.09343	160	0.4449	120973	780	12	6.65952	10	19	30	56	71	247	2.81419	525	1.48571	190	21	6	General Chemistry	0.160772	Inorganic & Nuclear Chemistry	0.135048	Chemistry	0.649518	332	626	51674
Rather, Sami ullah	King Abdulaziz University	sau	33	2006	2021	229515	147	6	4.575	5	44	17	78	21	117	2.51363	138	1.06522	22	0.1923	188818	182	7	5.575	5	50	17	97	21	146	2.64714	151	1.2053	23	1	1	Energy	0.242424	Materials	0.151515	Enabling & Strategic Technologies	0.606061	4487	5520	229150
Al-Asmari, Abdulrahman K.	Ministry of Defence	sau	80	2004	2020	230595	374	9	4.79683	0	0	50	294	73	346	2.51175	354	1.0565	66	0.0158	269490	380	9	4.79683	0	0	50	298	73	352	2.50802	359	1.0585	66	12	10	Toxicology	0.1625	Oncology & Carcinogenesis	0.1625	Clinical Medicine	0.6	1221	1024	53247
Baig, Umair	King Fahd University of Petroleum and Minerals	sau	74	2010	2021	231912	505	12	5.41429	0	0	23	122	46	255	2.50943	464	1.08836	62	0.2183	174188	646	15	6.73095	0	0	23	176	46	359	2.678	515	1.25437	65	1	2	Polymers	0.108108	Analytical Chemistry	0.108108	Chemistry	0.351351	1794	2367	100162
Chattha, Hassan Tariq	Islamic University of Madinah	sau	61	2009	2021	232003	194	8	4.28452	2	24	25	87	33	95	2.50929	178	1.08989	34	0.0673	252273	208	9	4.28452	2	24	25	88	33	98	2.53412	189	1.10053	35	0	5	Networking & Telecommunications	0.866667	Electrical & Electronic Engineering	0.0333333	Information & Communication Technologies	0.916667	2421	2199	183648
Aamir, Muhammad	King Faisal University	sau	153	2002	2021	233338	429	11	5.9381	0	0	51	155	80	219	2.50688	418	1.02632	80	0.1505	225615	505	13	6.04643	0	0	51	183	80	254	2.57791	466	1.08369	82	16	6	Pharmacology & Pharmacy	0.173333	Networking & Telecommunications	0.133333	Information & Communication Technologies	0.206667	1775	1844	131063
Adil, Syed Farooq	King Saud University	sau	113	2003	2021	234754	905	14	4.93304	0	0	9	62	34	246	2.5045	822	1.10097	98	0.1825	194765	1107	16	6.13894	0	0	9	85	34	306	2.63523	906	1.22185	104	1	12	General Chemistry	0.151786	Organic Chemistry	0.142857	Chemistry	0.571429	521	640	51674
Zeyad, Abdullah M.	Jazan University	sau	23	2012	2021	235103	190	9	4.25952	2	11	12	109	17	132	2.50392	133	1.42857	19	0.375	179764	304	10	4.45952	2	12	12	179	17	218	2.66601	167	1.82036	22	5	6	Materials	0.347826	Building & Construction	0.26087	Enabling & Strategic Technologies	0.347826	3830	5142	285331
Djavanroodi, Faramarz	Prince Mohammad Bin Fahd University	sau	79	1992	2021	235449	296	8	5.75833	3	2	27	123	61	234	2.50338	241	1.22822	62	0.2272	200641	383	10	6.59167	3	2	27	145	61	289	2.62343	264	1.45076	66	14	7	Materials	0.392405	Artificial Intelligence & Image Processing	0.151899	Enabling & Strategic Technologies	0.43038	4353	5152	285331
Ullah, Sami	King Khalid University	sau	100	2011	2021	236484	446	12	5.27146	0	0	27	154	44	220	2.50166	326	1.3681	79	0.3924	146178	734	15	7.07662	0	0	27	265	44	382	2.74402	391	1.87724	87	13	6	Energy	0.19	Materials	0.19	Enabling & Strategic Technologies	0.39	3414	5718	229150
Saleh, B.	Taif University	sau	27	2004	2021	236890	164	4	3.75	3	46	16	152	18	152	2.50101	153	1.0719	20	0.1183	212523	186	6	4.11667	3	47	16	155	18	155	2.6011	172	1.0814	20	3	0	Mechanical Engineering & Transports	0.407407	Chemical Engineering	0.185185	Engineering	0.62963	2073	2176	109724
Cevik, Emre	Imam Abdulrahman Bin Faisal university	sau	65	2010	2021	237295	325	9	5.02063	1	5	21	102	26	122	2.50027	268	1.21269	59	0.295	175138	461	11	5.8373	1	5	21	162	26	190	2.67588	310	1.4871	60	1	0	Energy	0.234375	Analytical Chemistry	0.21875	Enabling & Strategic Technologies	0.375	4111	5742	229150
Harisa, Gamaleldin I.	King Saud University	sau	62	2008	2021	239378	232	7	4.83571	7	14	31	100	34	108	2.49672	217	1.06912	52	0.1311	267492	267	8	4.05397	7	14	31	112	34	121	2.5111	233	1.14592	52	7	3	Pharmacology & Pharmacy	0.387097	Toxicology	0.225806	Clinical Medicine	0.467742	2129	1890	131063
Reijmer, John J.G.	King Fahd University of Petroleum and Minerals	sau	126	1988	2021	239470	586	11	5.91065	3	1	18	56	55	191	2.49657	419	1.39857	102	0.309	149701	848	14	6.89402	3	3	18	80	55	268	2.73506	491	1.72709	113	0	0	Geology	0.403226	Geochemistry & Geophysics	0.193548	Earth & Environmental Sciences	0.943548	300	448	15720
Alsaab, Hashem O.	Taif University	sau	28	2015	2021	239887	599	10	2.96869	0	0	8	352	8	352	2.49586	588	1.01871	27	0.11	235947	673	12	3.22626	0	0	8	372	8	372	2.56034	619	1.08724	27	0	1	Pharmacology & Pharmacy	0.37037	Medicinal & Biomolecular Chemistry	0.185185	Clinical Medicine	0.592593	1868	1893	131063
Zoromba, M. Sh	King Abdulaziz University	sau	67	2007	2021	240503	365	10	5.82256	1	2	22	72	42	183	2.49479	269	1.35688	54	0.5644	75595	838	17	7.65708	1	5	22	208	42	497	2.9821	353	2.37394	62	1	9	Polymers	0.268657	Applied Physics	0.164179	Chemistry	0.492537	752	2468	100162
Asif, Muhammad	King Fahd University of Petroleum and Minerals	sau	23	2009	2021	241039	157	8	5.36667	3	32	6	47	13	80	2.49393	129	1.21705	19	0.2698	185046	215	10	5.86667	3	41	6	63	13	110	2.6548	145	1.48276	21	0	0	Energy	0.521739	Building & Construction	0.26087	Enabling & Strategic Technologies	0.608696	4381	5841	229150
Saheb, Nouari	King Fahd University of Petroleum and Minerals	sau	77	1995	2021	241855	241	7	4.475	6	8	27	124	48	171	2.49261	221	1.0905	50	0.1041	223553	269	9	4.975	6	8	27	136	48	189	2.58148	237	1.13502	52	8	2	Materials	0.649351	Nanoscience & Nanotechnology	0.0649351	Enabling & Strategic Technologies	0.727273	4926	5297	285331
Ghoneim, Ahmed	King Saud University	sau	59	2005	2021	245520	536	14	5.17619	0	0	5	56	34	332	2.48648	498	1.07631	42	0.194	219521	665	16	5.85238	0	0	5	66	34	434	2.58845	574	1.15854	43	0	8	Networking & Telecommunications	0.413793	Artificial Intelligence & Image Processing	0.275862	Information & Communication Technologies	0.862069	2049	2350	183648
Jones, E. B.Gareth	King Saud University	sau	118	1965	2021	246159	474	13	3.88107	5	8	16	49	44	78	2.48547	320	1.48125	79	0.5857	130434	1144	16	5.14165	5	11	16	82	44	147	2.78634	479	2.38831	96	0	1	Mycology & Parasitology	0.487179	Evolutionary Biology	0.17094	Biomedical Research	0.529915	255	427	24819
Mohamed, Nadia A.	Al Qassim University	sau	84	1985	2021	246223	175	8	4.98333	9	8	56	113	70	139	2.48535	143	1.22378	45	0.4224	126156	303	10	5.98333	9	19	56	210	70	251	2.79884	163	1.8589	71	2	0	Polymers	0.857143	Physical Chemistry	0.047619	Chemistry	0.940476	1252	2536	100162
Elsayed, Mustafa M.A.	University of Hail	sau	17	2006	2021	247139	161	6	3.58333	4	21	13	143	17	161	2.48391	144	1.11806	17	0.0301	276471	166	6	3.83333	4	21	13	146	17	166	2.49766	147	1.12925	17	0	0	Pharmacology & Pharmacy	0.823529	Biophysics	0.117647	Clinical Medicine	0.823529	2223	1963	131063
Alamri, Hatem R.	Umm Al-Qura University	sau	41	2010	2021	248157	394	13	4.9096	0	0	13	165	15	184	2.4823	377	1.04509	32	0.1599	251134	469	14	5.62745	0	0	13	167	15	189	2.53595	447	1.04922	35	0	5	Materials	0.282051	Applied Physics	0.153846	Enabling & Strategic Technologies	0.384615	5636	5445	285331
Venugopala, Katharigatta N.	King Faisal University	sau	156	2003	2021	248797	507	10	4.86111	4	0	39	182	56	234	2.48122	471	1.07643	94	0.4429	78879	910	15	6.17512	4	6	39	340	56	433	2.96708	561	1.6221	114	3	6	Inorganic & Nuclear Chemistry	0.237179	Medicinal & Biomolecular Chemistry	0.147436	Chemistry	0.596154	390	1404	72062
Al Jabbari, Youssef S.	King Saud University College of Dentistry	sau	39	2003	2019	249106	184	7	2.78333	3	29	25	104	29	167	2.48074	165	1.11515	27	0.0612	284293	196	7	2.83333	3	29	25	105	29	172	2.4866	174	1.12644	28	0	1	Dentistry	0.717949	Materials	0.102564	Clinical Medicine	0.769231	1426	1266	71699
Abuelma'Atti, Muhammad Taher	King Fahd University of Petroleum and Minerals	sau	356	1980	2011	250472	107	5	4	223	60	345	107	352	107	2.47864	82	1.30488	49	0.0093	293837	108	5	4	223	60	345	107	352	108	2.4734	83	1.3012	50	4	5	Electrical & Electronic Engineering	0.508427	Networking & Telecommunications	0.247191	Engineering	0.539326	1142	949	105029
Salih, Mustafa A.	King Saud University	sau	242	1981	2021	252451	946	16	4.36366	15	1	69	53	101	89	2.4756	844	1.12085	145	0.2569	129037	1273	18	4.93471	15	8	69	94	101	141	2.79031	987	1.28977	178	0	1	Genetics & Heredity	0.229167	Neurology & Neurosurgery	0.208333	Clinical Medicine	0.65	473	992	36846
Alghamdi, Metib	King Khalid University	sau	30	2016	2021	254165	219	9	4.79286	2	20	3	21	21	179	2.47288	208	1.05288	28	0.2316	240750	285	10	5.24286	2	20	3	21	21	239	2.55255	268	1.06343	28	1	2	General Physics	0.233333	Applied Physics	0.133333	Physics & Astronomy	0.6	1344	1334	71123
Rather, Irfan A.	King Abdulaziz University	sau	70	2012	2021	254267	398	11	4.51188	0	0	17	194	35	243	2.47269	387	1.02842	51	0.0766	274562	431	12	4.65474	0	0	17	200	35	250	2.50047	415	1.03855	54	0	4	Pharmacology & Pharmacy	0.304348	Plant Biology & Botany	0.144928	Clinical Medicine	0.318841	2197	2040	131063
Alshammari, Thamir M.	King Saud University	sau	44	2014	2021	254351	217	8	4.38989	3	7	21	121	29	140	2.47258	198	1.09596	38	0.1215	240526	247	9	4.98275	3	8	21	133	29	152	2.55294	219	1.12785	39	1	1	Pharmacology & Pharmacy	0.545455	General & Internal Medicine	0.113636	Clinical Medicine	0.818182	1905	2041	131063
Almutairi, Adel F.	King Saud bin Abdulaziz University for Health Sciences	sau	30	2013	2021	254668	198	8	3.79286	2	9	18	119	23	167	2.47202	194	1.02062	26	0.0149	282000	201	9	3.79286	2	9	18	120	23	168	2.48987	196	1.02551	26	0	5	Nursing	0.310345	Microbiology	0.103448	Clinical Medicine	0.448276	934	873	90621
Alzahrani, Abdullah Khamis	King Abdulaziz University	sau	78	2016	2021	255305	307	9	5.1119	2	18	9	43	16	58	2.47098	231	1.329	61	0.3848	199898	499	11	6.44286	2	18	9	50	16	71	2.62479	329	1.51672	69	1	0	Optics	0.25641	Fluids & Plasmas	0.102564	Physics & Astronomy	0.717949	962	1189	64512
Yousef, Tarek	Al-Imam Muhammad Ibn Saud Islamic University	sau	37	2010	2021	255617	155	8	4.825	2	10	25	107	30	120	2.47047	112	1.38393	32	0.2955	178655	220	10	5.325	2	17	25	150	30	168	2.66828	134	1.64179	36	0	3	Inorganic & Nuclear Chemistry	0.540541	Chemical Physics	0.351351	Chemistry	0.594595	1026	1444	72062
[truncated: 160 more rows]

## Sheet: 2021
authfull	inst_name	cntry	np6021	firstyr	lastyr	rank (ns)	nc2121 (ns)	h21 (ns)	hm21 (ns)	nps (ns)	ncs (ns)	cpsf (ns)	ncsf (ns)	npsfl (ns)	ncsfl (ns)	c (ns)	npciting (ns)	cprat (ns)	np6021 cited2121 (ns)	self%	rank	nc2121	h21	hm21	nps	ncs	cpsf	ncsf	npsfl	ncsfl	c	npciting	cprat	np6021 cited2121	np6021_d	nc2121_d	sm-subfield-1	sm-subfield-1-frac	sm-subfield-2	sm-subfield-2-frac	sm-field	sm-field-frac	rank sm-subfield-1	rank sm-subfield-1 (ns)	sm-subfield-1 count
[truncated: 1,020 more rows]

[truncated: 3 more sheets: 2022, 2023, Sheet4]
